# Supplementary material for: A comprehensive proteomics profiling identifies NRP1 as a novel identity marker of human bone marrow mesenchymal stromal cell-derived small extracellular vesicles
Source: Stem Cell Res Ther. 2019 Dec 18;10:401. doi: 10.1186/s13287-019-1516-2 (PMC6921509; doi:10.1186/s13287-019-1516-2)
Supplement: Supplementary file 4 — Additional file 4: Table S1. hBM-MSC characterization for surface identity markers, differentiation potential to mesodermal lineage and population doublings. [file 13287_2019_1516_MOESM4_ESM.xlsx]

## Sheet: Additional Table S1
Additional Table S1: hBM-MSC characterization for surface identity markers, differentiation potential to mesodermal lineage and population doublings
	Texas A&M University				Our Laboratory	Texas A&M University		Our Laboratory
aDonor ID	bDonor ID/gender/age	cP1-P2 Population doublings	cP2-P3 Population doublings	cP3-P4 Population doublings	dP3-P4 Population doublings	eDifferentiation osteocyte / adipocyte / chondrocytes at P1, P2 and P3	fSurface marker profiling at P2	gSurface marker profiling at P3-4
Donor 1	7078/M/24	6.61	6.29	6.44	4.99	+ / + / NP	>95% (+) CD105, CD73a, CD90; <2% (+) CD34, CD19, CD11b, CD45, CD79a, HLA-II:DR/DQ/DP, CD14	>95% (+) CD105, CD73, CD90; <2% (+) CD34, CD19, CD11b, CD45, HLA-DR
Donor 2	8004/M/22	6.37	6.92	6.12	6.05	+ / + / NP	>95% (+) CD105, CD73a, CD90; <2% (+) CD34, CD19, CD11b, CD45, CD79a, HLA-II:DR/DQ/DP, CD14	>95% (+) CD105, CD73, CD90; <2% (+) CD34, CD19, CD11b, CD45, HLA-DR
Donor 3	7043/M/28	6.7	7.12	6.88	5.84	+ / + / NP	>95% (+) CD105, CD73a, CD90; <2% (+) CD34, CD19, CD11b, CD45, CD79a, CD14	>95% (+) CD105, CD73, CD90; <2% (+) CD34, CD19, CD11b, CD45, HLA-DR
Donor 4	7083/M/24	6.94	7.41	6.26	6.48	+ / + / NP	>95% (+) CD105, CD73a, CD90; <2% (+) CD34, CD11b, CD45, HLA-II:DR/DQ/DP, CD14	>95% (+) CD105, CD73, CD90; <2% (+) CD34, CD19, CD11b, CD45, HLA-DR
Donor 5	8013/M/22	6.43	5.87	5.57	5.58	+ / + / NP	>95% (+) CD105, CD73a, CD90; <2% (+) CD34, CD11b, CD45, HLA-II:DR/DQ/DP, CD14	>95% (+) CD105, CD73, CD90; <2% (+) CD34, CD19, CD11b, CD45, HLA-DR
hBM-MSCs were tested for differentiation potential into adipocytes and osteocytes as well as expression of surface markers identifying hBM-MSCs. Population doublings of each donor was recorded at different passages (P).
aFor simplicity, numbers 1, 2, 3, 4 and 5 were assigned to the healthy hBM-MSC donors in our laboratory.
bHealthy donors were identified by anonymous identifier/gender (M = male)/age. The identifiers for the 5 hBM-MSC donors were assigned by the Texas A&M University and as described in their specification sheets.
cP1-P2, P2-P3 and P3-P4 hBM-MSC population doubling data was provided in the specification sheet by the Texas A&M University.
dCell population doublings were calculated as: n = log2 (harvested viable cells / initial seeded viable cells)
eDifferentiation potential was assayed at P1, P2 and P3 prior to obtention (+ = present), (NP = not performed).
fCell surface marker profiling by flow cytometry was perfomed by the Texas A&M University prior to obtention at P2.
gCell surface marker profiling by flow cytometry was reconfirmed in our laboratory at P3-4 using the Human MSC analysis kit, BD Biosciences (Cat# 562245)
