# Supplementary material for: A comprehensive proteomics profiling identifies NRP1 as a novel identity marker of human bone marrow mesenchymal stromal cell-derived small extracellular vesicles
Source: Stem Cell Res Ther. 2019 Dec 18;10:401. doi: 10.1186/s13287-019-1516-2 (PMC6921509; doi:10.1186/s13287-019-1516-2)
Supplement: Supplementary file 5 — Additional file 5: Table S2. TMT labelled MS-based proteomic analysis of the hBM-MSC-EV 2-fold enriched dataset. [file 13287_2019_1516_MOESM5_ESM.xlsx]

## Sheet: Additional Table S2
Additional Table S2: TMT labelled MS-based proteomic analysis of the hBM-MSC-EV 2-fold enriched dataset
Mass spectrometry-based statistics												Mass spectrometry-based data for hBM-MSC-EVs
Accession	tValue of paired T-test	Degree of freedom	p-value	Percentage of missing values in hBM-MSC-EVs	Percentage of missing values in hBM-MSCs	mean values of hBM-MSC-EVs	mean values of hBM-MSCs	Fold change (hBM-MSC-EVs/hBM-MSCs)	CV(%) of hBM-MSC-EVs of 5 donors	CV(%) of hBM-MSCs of 5 donors	Adjusted p-value using FDR approach	Description	Exp. q-value: Combined	Sum PEP Score	Coverage [%]	# Peptides	# PSMs	# Unique Peptides	# Protein Groups	# AAs	MW [kDa]	calc. pI	Score Sequest HT: Sequest HT	# Peptides (by Search Engine): Sequest HT	Entrez Gene ID	Gene Symbol	Chromosome	Ensembl Gene ID	# Razor Peptides
X6RKN2	6.72369	4	0.00254827	0	100	9.71719	4.7	2.06749	29.635	0	0.00381107	Neurofascin (Fragment) OS=Homo sapiens GN=NFASC PE=1 SV=1	0	5.988	2	2	2	2	1	1165	131.1	6.84	6.05	2	23114	NFASC	1	ENSG00000163531.15	0
B9EG76	5.53161	4	0.00521902	0	100	9.94337	4.7	2.11561	37.6212	0	0.0073175	LTBP3 protein OS=Homo sapiens GN=LTBP3 PE=2 SV=1	0	13.286	4	3	3	3	1	1139	122.5	5.91	12.15	3	4054	LTBP3	11		0
D7RTA7	8.33804	4	0.00113072	0	100	9.98124	4.7	2.12367	24.6211	0	0.00180326	Multiple exostoses 1 (Fragment) OS=Homo sapiens GN=EXT1 PE=4 SV=1	0	9.573	17	4	4	2	1	320	37	9.06	13.2	4	2131	EXT1	8		0
B2RCQ6	5.58926	4	0.00502696	0	100	10.0857	4.7	2.14589	37.9609	0	0.00707771	cDNA, FLJ96222, highly similar to Homo sapiens betaine-homocysteine methyltransferase (BHMT), mRNA OS=Homo sapiens PE=2 SV=1	0	8.546	8	2	2	2	1	406	44.9	7.24	8.69	2	635	BHMT	5		0
Q9NUF9	6.60863	4	0.00271742	0	100	10.3945	4.7	2.2116	33.1147	0	0.00404607	Nucleoside diphosphate kinase (Fragment) OS=Homo sapiens GN=c371H6.2 PE=3 SV=1	0.002	2.067	7	1	1	1	1	153	17.3	7.91	2.26	1	4832	NME3	16		0
B2R7T2	4.34698	4	0.0121859	0	0	55.1614	24.9234	2.21323	32.6795	26.8441	0.0165345	cDNA, FLJ93591, highly similar to Homo sapiens transforming growth factor, beta 2 (TGFB2), mRNA OS=Homo sapiens PE=2 SV=1	0	13.828	14	6	7	6	1	414	47.7	8.53	16.9	6	7042	TGFB2	1		0
Q9BS19	2.07767	4	0.106302	0	100	10.7702	4.7	2.29153	100	0	0.11302	HPX protein OS=Homo sapiens GN=HPX PE=1 SV=1	0	2.493	5	1	1	1	1	254	28.6	6.92	2.08	1	3263	HPX	11	ENSG00000110169.10	0
Q6ZMU0	6.07116	4	0.00371819	0	100	11.0325	4.7	2.34735	39.1337	0	0.00536983	Delta-aminolevulinic acid dehydratase OS=Homo sapiens PE=2 SV=1	0.004	1.863	3	1	1	1	1	359	39	7.65	2.43	1	210	ALAD	9		0
B7Z507	6.02355	4	0.00382717	0	100	11.0968	4.7	2.36103	39.7547	0	0.00551539	cDNA FLJ51036, highly similar to Matrix metalloproteinase-9 (EC3.4.24.35) OS=Homo sapiens PE=2 SV=1	0.009	1.152	2	1	1	1	1	648	71.5	5.86	2.68	1	4318	MMP9	20		0
A0A024R868	6.32855	4	0.00319075	0	100	11.5973	4.7	2.4675	39.7835	0	0.0046682	Angiopoietin-like 2, isoform CRA_a OS=Homo sapiens GN=ANGPTL2 PE=4 SV=1	0	5.285	3	1	1	1	1	493	57.1	7.53	4.71	1	23452	ANGPTL2	9	ENSG00000136859.9	0
E7ESP4	4.43691	4	0.0113611	0	100	11.7081	4.7	2.4911	59.7469	0	0.0154465	Integrin alpha-2 OS=Homo sapiens GN=ITGA2 PE=1 SV=1	0	7.917	3	2	2	2	1	942	102.8	5.15	6.52	2			5	ENSG00000164171.10	0
A0A1P0B7D2	8.11	4	0.00125685	0	100	11.8625	4.7	2.52394	31.3953	0	0.00199495	Mitogen-activated protein kinase OS=Homo sapiens GN=MAPK10 PE=1 SV=2	0.003	1.733	2	1	1	1	1	464	52.3	6.54	2.44	1	5602	MAPK10	4	ENSG00000109339.19	0
H7C3E4	5.64028	4	0.00486416	0	100	11.9797	4.7	2.54887	46.8591	0	0.00686285	FERM, RhoGEF and pleckstrin domain-containing protein 2 (Fragment) OS=Homo sapiens GN=FARP2 PE=4 SV=1	0.009	1.164	9	1	1	1	1	79	9.1	9.41	2.18	1			2	ENSG00000006607.13	0
B4E262	9.66065	4	0.000642278	0	100	12.1104	4.7	2.57668	26.7761	0	0.00109155	cDNA FLJ61058, highly similar to Deleted in malignant brain tumors 1 protein OS=Homo sapiens PE=2 SV=1	0	8.17	5	1	4	1	1	390	41.1	4.7	16.66	1	1755	DMBT1	10		0
G9K388	10.5135	4	0.000462816	0	100	12.1259	4.7	2.57998	24.5713	0	0.00081752	YWHAE/FAM22A fusion protein (Fragment) OS=Homo sapiens GN=YWHAE/FAM22A fusion PE=2 SV=1	0	13.711	15	5	6	3	1	384	41.2	4.97	15.83	5					0
Q6DK41	6.95174	4	0.00224969	0	100	12.1596	4.7	2.58714	37.9982	0	0.00342235	Protein Wnt (Fragment) OS=Homo sapiens GN=WNT5A PE=2 SV=2	0	5.532	7	2	2	2	1	381	42.4	8.4	6.74	2	7474	WNT5A	3		0
B4E3G9	5.0429	4	0.00726723	0	100	12.2876	4.7	2.61437	54.7255	0	0.0100842	cDNA FLJ61084, highly similar to Angiopoietin-1 OS=Homo sapiens PE=2 SV=1	0	4.612	4	1	1	1	1	409	47.3	6.61	4.62	1	284	ANGPT1	8		0
A0A1U9WZ84	12.9289	4	0.000206432	0	100	12.3333	4.7	2.62411	20.244	0	0.00041846	Insulin-like growth factor I (Fragment) OS=Homo sapiens PE=3 SV=1	0	6.889	30	1	1	1	1	70	7.7	7.61	5.41	1					0
B3KXB6	6.94921	4	0.00225275	0	100	12.4388	4.7	2.64656	38.9861	0	0.00342235	cDNA FLJ45101 fis, clone BRAWH3032298, highly similar to Tenascin-N OS=Homo sapiens PE=2 SV=1	0.004	1.873	1	1	1	1	1	1299	143.8	5.63	2.81	1	63923	TNN	1		0
A0A087WUZ3	6.9641	4	0.00223477	0	100	12.4841	4.7	2.65618	39.0523	0	0.00341043	Spectrin beta chain OS=Homo sapiens GN=SPTBN1 PE=1 SV=1	0	5.332	1	2	2	2	1	2366	274.7	5.57	3.1	2			2	ENSG00000115306.15	0
H0YFH1	2.67157	4	0.055715	0	100	12.5614	4.7	2.67263	100	0	0.0660144	Alpha-2-macroglobulin (Fragment) OS=Homo sapiens GN=A2M PE=1 SV=1	0.003	1.6	11	1	1	1	1	73	7.9	10.01	2.51	1			12	ENSG00000175899.14	0
Q1RMG2	6.14244	4	0.00356202	0	0	581.391	214.346	2.71239	26.643	28.372	0.00518884	Adenosylhomocysteinase OS=Homo sapiens GN=AHCY PE=2 SV=1	0	36.128	34	12	19	12	1	306	33.8	6.61	50.27	12	191	AHCY	20		0
X2G5I7	11.7318	4	0.000301954	0	100	12.92	4.7	2.74894	23.4636	0	0.000574053	Protocadherin FAT4 (Fragment) OS=Homo sapiens GN=FAT4 PE=2 SV=1	0	4.448	11	1	1	1	1	218	23.1	4.65	4.32	1	79633	FAT4	4		0
A0A024R462	2.23215	4	0.0893977	0	0	8158.63	2930.77	2.78379	34.6157	100	0.0968154	Fibronectin 1, isoform CRA_n OS=Homo sapiens GN=FN1 PE=4 SV=1	0	534.417	54	86	524	72	1	2355	259	5.73	1848.38	86	2335	FN1	2		10
Q5JVE7	7.93378	4	0.0013664	0	100	13.1836	4.7	2.80501	36.0075	0	0.00214356	Coagulation factor X OS=Homo sapiens GN=F10 PE=2 SV=1	0	6.432	6	2	3	2	1	488	54.7	5.94	7.61	2	2159	F10	13	ENSG00000126218.11	0
G5E9W0	8.8935	4	0.00088331	0	100	13.2006	4.7	2.80865	31.961	0	0.00144992	Phospholipase A1 member A OS=Homo sapiens GN=PLA1A PE=1 SV=1	0	3.135	2	1	1	1	1	440	48.1	7.72	2.76	1	51365	PLA1A	3	ENSG00000144837.8	0
A0A024RAK9	4.98575	4	0.00756639	0	100	13.3897	4.7	2.84887	61.1933	0	0.0104562	Hyaluronan and proteoglycan link protein 1, isoform CRA_a OS=Homo sapiens GN=HAPLN1 PE=4 SV=1	0	16.59	19	4	5	4	1	354	40.1	7.42	17.41	4	1404	HAPLN1	5	ENSG00000145681.10	0
A0A024R930	5.91893	4	0.00408079	0	100	13.4041	4.7	2.85194	50.3739	0	0.00581859	Proteoglycan 4, isoform CRA_a OS=Homo sapiens GN=PRG4 PE=4 SV=1	0	3.251	1	1	1	1	1	1404	151	9.5	2.96	1	10216	PRG4	1		0
Q7Z528	8.66978	4	0.000973977	0	100	13.5032	4.7	2.87302	33.5873	0	0.00157191	E3-16 OS=Homo sapiens PE=2 SV=1	0	3.223	4	1	1	1	1	266	30.4	5.22	2.9	1	9445	ITM2B	13		0
B4DMI5	8.9331	4	0.000868371	0	100	13.688	4.7	2.91234	32.9869	0	0.00142888	cDNA FLJ56027, highly similar to Glutamate-rich protein 1 OS=Homo sapiens PE=2 SV=1	0.022	0.929	4	1	1	1	1	422	46.4	4.74	0	1	157697	ERICH1	8		0
Q6FHX6	6.53926	4	0.00282612	0	0	181.666	61.9842	2.93085	28.6457	29.2419	0.00418938	Flap endonuclease 1 OS=Homo sapiens GN=FEN1 PE=2 SV=1	0.002	2.049	4	2	4	2	1	380	42.6	8.62	8.83	2	2237	FEN1	11	ENSG00000168496.3	0
A0A0G2JPA8	10.2339	4	0.000513859	0	100	13.9307	4.7	2.96398	29.1048	0	0.000895925	Alpha-2-antiplasmin OS=Homo sapiens GN=SERPINF2 PE=1 SV=1	0	3.547	3	1	4	1	1	427	47.9	5.95	11.12	1			CHR_HSCHR17_1_CTG2	ENSG00000276838.4	0
B4DLJ3	17.7228	4	5.95475e-05	0	100	14.2918	4.7	3.04081	16.974	0	0.000172739	cDNA FLJ51495, highly similar to ADP-ribosylation factor 5 OS=Homo sapiens PE=2 SV=1	0	6.611	13	3	3	1	1	229	25.4	7.66	7.98	3	381	ARF5	7		0
B7Z899	8.95819	4	0.000859065	0	100	14.3428	4.7	3.05165	34.4076	0	0.00141704	Aminopeptidase OS=Homo sapiens PE=2 SV=1	0	6.535	4	4	4	4	1	915	102.9	5.66	9.67	4	9520	NPEPPS	17		0
C9JC84	13.9689	4	0.000152339	0	100	14.4743	4.7	3.07964	21.8821	0	0.000328833	Fibrinogen gamma chain OS=Homo sapiens GN=FGG PE=1 SV=1	0	2.674	2	1	4	1	1	461	52.3	5.63	9.26	1			4	ENSG00000171557.16	0
B3KTE1	6.88796	4	0.00232863	0	100	14.4885	4.7	3.08267	46.0998	0	0.00352966	Actin-related protein 2/3 complex subunit 5 OS=Homo sapiens PE=2 SV=1	0.008	1.274	24	1	1	1	1	120	12.8	9.7	3.64	1	10092	ARPC5	1		0
A8K0A4	6.72523	4	0.00254608	0	100	14.6165	4.7	3.10989	47.7392	0	0.00381107	cDNA FLJ77631, highly similar to Homo sapiens HLA-B associated transcript 5 (BAT5), mRNA OS=Homo sapiens PE=2 SV=1	0	2.621	4	1	1	1	1	558	63.2	8	0	1	7920	ABHD16A	6		0
A0A0D9SFE4	18.7352	4	4.77877e-05	0	100	14.69	4.7	3.12554	16.4465	0	0.000153881	Dynamin-1 OS=Homo sapiens GN=DNM1 PE=1 SV=1	0	2.42	1	1	1	1	1	864	97.2	7.74	2.68	1	1759	DNM1	9	ENSG00000106976.20	0
Q8IVC0	6.81199	4	0.00242717	0	100	14.8145	4.7	3.15203	47.6851	0	0.00364618	Serpin peptidase inhibitor, clade D (Heparin cofactor), member 1 OS=Homo sapiens GN=SERPIND1 PE=2 SV=1	0.002	2.231	2	1	1	1	1	499	56.9	6.77	0	1	3053	SERPIND1	22		0
A0A024RAB6	5.40346	4	0.00567911	0	0	249.352	78.0413	3.19513	36.1986	38.5555	0.00794604	Heparan sulfate proteoglycan 2 (Perlecan), isoform CRA_b OS=Homo sapiens GN=HSPG2 PE=4 SV=1	0	80.381	9	27	34	27	1	4346	463.7	6.51	112.41	27	3339	HSPG2	1		0
A0A024R433	7.36476	4	0.00181108	0	100	15.1747	4.7	3.22866	44.7718	0	0.00278915	Insulin-like growth factor binding protein 5, isoform CRA_a OS=Homo sapiens GN=IGFBP5 PE=4 SV=1	0	16.668	21	4	4	4	1	272	30.6	8.21	15.23	4	3488	IGFBP5	2	ENSG00000115461.4	0
A0A1C7CYW8	8.07982	4	0.00127481	0	100	15.2208	4.7	3.23846	40.5995	0	0.00201397	Dynein heavy chain 10, axonemal OS=Homo sapiens GN=DNAH10 PE=1 SV=1	0.019	0.989	0	1	2	1	1	4532	521.6	5.8	4.78	1			12	ENSG00000197653.15	0
Q5HYL0	7.72883	4	0.0015091	0	0	85.7397	26.4629	3.24	48.0802	31.4637	0.00235098	Uncharacterized protein DKFZp686E01144 OS=Homo sapiens GN=DKFZp686E01144 PE=2 SV=1	0	19.338	8	5	5	5	1	967	105.3	6.83	17.87	5	9510	ADAMTS1	21		0
B7Z8Q5	12.1606	4	0.000262421	0	100	15.2363	4.7	3.24177	26.4201	0	0.000511911	cDNA FLJ56762, highly similar to Hyaluronan-binding protein 2 (EC 3.4.21.-) OS=Homo sapiens PE=2 SV=1	0	3.366	4	1	2	1	1	280	31.7	5.73	6.88	1	3026	HABP2	10		0
B7Z9B1	15.0096	4	0.000114797	0	100	15.2682	4.7	3.24855	21.3191	0	0.000269193	cDNA FLJ52398, highly similar to Cadherin-13 OS=Homo sapiens PE=2 SV=1	0	3.572	1	1	1	1	1	760	83.4	5.12	2.71	1	1012	CDH13	16		0
B2R8Y9	7.49834	4	0.00169229	0	100	15.289	4.7	3.25297	44.2079	0	0.00261818	Tissue factor pathway inhibitor OS=Homo sapiens PE=2 SV=1	0	2.505	3	1	1	1	1	304	35	8.25	3.14	1	7035	TFPI	2		0
V9HWD8	9.47369	4	0.000692603	0	100	15.4445	4.7	3.28606	34.71	0	0.0011653	Epididymis secretory sperm binding protein Li 163pA OS=Homo sapiens GN=HEL-S-163pA PE=2 SV=1	0.013	1.044	1	1	2	1	1	495	54.2	5.86	3.97	1	1	A1BG	19	ENSG00000121410.11	0
A0A0A6YYG9	8.84086	4	0.000903668	0	100	15.7476	4.7	3.35055	38.0069	0	0.00147256	Protein ARPC4-TTLL3 OS=Homo sapiens GN=ARPC4-TTLL3 PE=4 SV=1	0	2.486	2	1	1	1	1	625	71.7	5.88	2.16	1	100526693; 10093	ARPC4-TTLL3; ARPC4	3	ENSG00000250151.9	0
A9UJP8	9.13634	4	0.000796431	0	100	15.8778	4.7	3.37826	36.9635	0	0.00132673	Tetratricopeptide repeat protein 38 (Fragment) OS=Homo sapiens GN=TTC38 PE=1 SV=1	0.019	0.989	6	1	1	1	1	263	29	7.05	1.68	1	55020	TTC38	22	ENSG00000075234.16	0
A2A2S5	10.2791	4	0.000505144	0	100	16.1415	4.7	3.43436	33.0945	0	0.000883019	Ribosome-binding protein 1 (Fragment) OS=Homo sapiens GN=RRBP1 PE=1 SV=1	0.004	1.846	3	1	1	1	1	300	31.7	9.89	2.05	1	6238	RRBP1	20	ENSG00000125844.15	0
A0A024R320	7.49223	4	0.00169751	0	100	16.298	4.7	3.46767	46.8848	0	0.00262024	Poly(RC) binding protein 4, isoform CRA_c OS=Homo sapiens GN=PCBP4 PE=4 SV=1	0.004	1.762	2	1	1	1	1	403	41.5	8.16	2.51	1	57060	PCBP4	3	ENSG00000090097.21	0
C9JJQ8	7.28549	4	0.00188645	0	0	160.669	45.334	3.54412	31.6549	47.4677	0.00289859	Tubulin alpha chain (Fragment) OS=Homo sapiens GN=TUBA4A PE=1 SV=1	0	27.047	36	6	19	3	1	198	21.7	6.28	60.86	6			2	ENSG00000127824.13	0
B2RXF3	4.84508	4	0.00836919	0	100	16.7514	4.7	3.56412	80.1682	0	0.0115183	Peptidyl-prolyl cis-trans isomerase OS=Homo sapiens PE=2 SV=1	0	3.425	9	2	4	1	1	173	18.9	9.07	9.16	2	100192204	LOC100192204; PPIAP30	10		0
Q59EJ5	8.35799	4	0.00112045	0	100	16.9438	4.7	3.60507	43.0201	0	0.00179113	Glutathione S-transferase (Fragment) OS=Homo sapiens PE=2 SV=1	0.01	1.188	3	1	1	1	1	231	27.2	6.02	2.38	1	2947	GSTM3	1		0
A0A0A6YY92	8.49204	4	0.00105435	0	100	16.9704	4.7	3.61072	42.3392	0	0.00168947	Adenylosuccinate lyase OS=Homo sapiens GN=ADSL PE=1 SV=1	0.022	0.948	1	1	1	1	1	498	56.2	7.43	2.13	1	158	ADSL	22	ENSG00000239900.12	0
A0A1U9X8W4	6.01239	4	0.00385329	0	100	17.0062	4.7	3.61835	62.53	0	0.00554117	C2 OS=Homo sapiens PE=3 SV=1	0	6.301	3	2	2	1	1	752	83.3	7.42	6.16	2	717	C2	6		0
B4DIH3	9.03305	4	0.000832029	0	100	17.0565	4.7	3.62903	39.7761	0	0.0013792	cDNA FLJ61120, highly similar to Thyrotroph embryonic factor OS=Homo sapiens PE=2 SV=1	0.004	1.458	3	1	1	1	1	308	33.7	5.85	1.92	1	7008	TEF	22		0
Q2QD09	9.6196	4	0.000652928	0	100	17.5144	4.7	3.72646	38.0017	0	0.00110406	Triosephosphate isomerase (Fragment) OS=Homo sapiens PE=3 SV=1	0	3.114	4	1	1	1	1	249	26.9	8.06	3.24	1	729708	TPI1P1	1		0
B4DS05	13.6709	4	0.000165818	0	100	17.581	4.7	3.74064	26.3597	0	0.00035093	cDNA FLJ59403, highly similar to Nucleosome assembly protein 1-like 4 OS=Homo sapiens PE=2 SV=1	0	4.157	4	2	13	1	1	386	44.1	4.7	30.91	2	4676	NAP1L4	11		0
A4D2D2	7.59055	4	0.00161587	0	0	543.021	144.663	3.7537	35.7843	19.9056	0.00250572	Procollagen C-endopeptidase enhancer OS=Homo sapiens GN=PCOLCE PE=4 SV=1	0	47.141	39	12	24	12	1	449	47.9	7.43	76.17	12	5118	PCOLCE	7		0
A2J1N9	13.807	4	0.000159486	0	100	17.9221	4.7	3.81322	26.4841	0	0.000340743	Rheumatoid factor RF-ET12 (Fragment) OS=Homo sapiens PE=2 SV=1	0.019	1	11	1	1	1	1	96	10.5	8.91	0	1					0
C9JBY0	10.6753	4	0.000436161	0	100	18.0507	4.7	3.84056	34.848	0	0.000776551	Bromodomain-containing protein 9 (Fragment) OS=Homo sapiens GN=BRD9 PE=1 SV=1	0.003	1.606	3	1	2	1	1	225	25.5	6.54	2.13	1			5	ENSG00000028310.17	0
B0YJ32	10.9938	4	0.000389025	0	100	18.6336	4.7	3.96459	34.6254	0	0.0007038	Laminin alpha-3 chain variant 1 OS=Homo sapiens GN=LAMA3 PE=4 SV=1	0	6.164	1	3	3	3	1	3335	366.7	7.24	6.66	3	3909	LAMA3	18		0
A0A024QYT5	8.09298	4	0.00126694	0	0	443.063	111.134	3.98674	28.6207	31.0298	0.00200624	Serpin peptidase inhibitor, clade E (Nexin, plasminogen activator inhibitor type 1), member 1, isoform CRA_b OS=Homo sapiens GN=SERPINE1 PE=3 SV=1	0	78.124	53	18	77	18	1	402	45	7.2	251.21	18	5054	SERPINE1	7	ENSG00000106366.8	0
Q14403	15.8427	4	9.27653e-05	0	100	18.7911	4.7	3.99811	23.8216	0	0.000231226	Gamma-G globin (Fragment) OS=Homo sapiens PE=2 SV=1	0	4.678	12	2	3	1	1	155	17	6.38	7.62	2	3048	HBG2	11		0
A8K455	12.6288	4	0.000226341	0	100	18.8124	4.7	4.00264	30.15	0	0.000450672	S-adenosylmethionine synthase OS=Homo sapiens PE=2 SV=1	0	10.176	13	3	3	2	1	395	43.6	6.29	11.82	3	4143	MAT1A	10		0
A0A024R1W8	17.613	4	6.103e-05	0	100	18.8988	4.7	4.02103	21.4606	0	0.000174092	MAX-like protein X, isoform CRA_b OS=Homo sapiens GN=MLX PE=4 SV=1	0.01	1.14	3	1	2	1	1	298	33.3	8.28	4.03	1	6945	MLX	17		0
A0A024QZL1	19.7316	4	3.89133e-05	0	100	19.2048	4.7	4.08613	19.3369	0	0.000135693	Proteoglycan 1, secretory granule, isoform CRA_a OS=Homo sapiens GN=PRG1 PE=4 SV=1	0	14.665	30	3	6	3	1	158	17.6	4.86	19.09	3	5552	SRGN	10		0
H0YLK8	6.28236	4	0.00327827	0	100	19.4175	4.7	4.13138	66.6761	0	0.00478585	Clusterin (Fragment) OS=Homo sapiens GN=CLU PE=1 SV=1	0	8.844	10	3	5	3	1	297	34.7	6.1	13.61	3			8	ENSG00000120885.21	0
A0A024RBZ9	8.61575	4	0.00099758	0	100	19.621	4.7	4.17467	46.8516	0	0.00160615	Serine/threonine-protein phosphatase OS=Homo sapiens GN=PPEF1 PE=3 SV=1	0.022	0.93	3	1	1	1	1	653	75.7	6.84	0	1	5475	PPEF1	X	ENSG00000086717.18	0
B3KX52	13.8209	4	0.000158854	0	100	20.5273	4.7	4.36752	29.2457	0	0.000340474	cDNA FLJ44761 fis, clone BRACE3031728, moderately similar to Homo sapiens transmembrane protein 132B (TMEM132B), mRNA OS=Homo sapiens PE=2 SV=1	0	2.955	2	1	1	1	1	724	79.6	5.35	2.21	1	92293	TMEM132C	12		0
A4D1W7	18.9685	4	4.55008e-05	0	100	20.537	4.7	4.36958	21.1098	0	0.000149376	Inhibin, beta A (Activin A, activin AB alpha polypeptide) OS=Homo sapiens GN=INHBA PE=2 SV=1	0	10.112	10	4	6	4	1	426	47.4	8.03	17.61	4	3624	INHBA	7	ENSG00000122641.10	0
D3DT72	15.5568	4	9.96782e-05	0	100	20.6251	4.7	4.38831	25.955	0	0.000242178	Collagen, type XI, alpha 1, isoform CRA_c OS=Homo sapiens GN=COL11A1 PE=4 SV=1	0	14.578	5	7	8	5	1	1818	182.3	6	19.49	7	1301	COL11A1	1		0
Q53FV4	32.5548	4	5.30841e-06	0	100	20.9618	4.7	4.45995	12.3821	0	4.4657e-05	Lumican variant (Fragment) OS=Homo sapiens PE=2 SV=1	0.003	1.64	3	1	2	1	1	338	38.4	6.61	5.13	1	4060	LUM	12		0
A8KAL5	11.7578	4	0.000299359	0	100	21.3942	4.7	4.55195	35.683	0	0.000570732	cDNA FLJ77224, highly similar to Homo sapiens collagen, type XIV, alpha 1 (undulin) (COL14A1), mRNA (Fragment) OS=Homo sapiens PE=2 SV=1	0.004	1.566	1	1	1	1	1	1105	122.1	5.25	1.96	1	7373	COL14A1	8		0
D3DSM5	15.9573	4	9.01624e-05	0	100	21.4653	4.7	4.56708	25.9877	0	0.000227263	Collagen, type XVIII, alpha 1, isoform CRA_b OS=Homo sapiens GN=COL18A1 PE=4 SV=1	0	7.762	2	3	4	3	1	1516	153.7	5.68	10.7	3	80781	COL18A1	21		0
Q75N88	10.0044	4	0.000561057	0	0	795.25	173.848	4.57439	23.8897	31.824	0.000970672	Fibrillin 1 OS=Homo sapiens GN=FBN1 PE=4 SV=1	0	166.526	44	43	72	34	1	1365	147.3	5.22	238.52	43	2200	FBN1	15		6
B4E1Z4	19.3842	4	4.17535e-05	0	100	21.5743	4.7	4.59028	21.3526	0	0.000142701	cDNA FLJ55673, highly similar to Complement factor B (EC 3.4.21.47) OS=Homo sapiens PE=1 SV=1	0	11.207	3	3	8	2	1	1266	140.9	7.18	29.39	3			6	ENSG00000244255.5	0
H7C1W1	9.97028	4	0.000568516	0	0	353.992	75.3362	4.69882	27.1025	25.0168	0.000978545	Peroxidasin homolog (Fragment) OS=Homo sapiens GN=PXDN PE=1 SV=1	0	66.519	35	17	23	17	1	723	79.8	6.65	76.23	17			2	ENSG00000130508.10	0
B3KUE5	13.5175	4	0.000173332	0	100	22.1262	4.7	4.70771	31.5247	0	0.000361153	Phospholipid transfer protein, isoform CRA_c OS=Homo sapiens GN=PLTP PE=2 SV=1	0	3.26	2	1	1	1	1	513	56.6	6.64	3.51	1	5360	PLTP	20		0
Q68DN3	10.5301	4	0.000459985	0	0	220.05	46.7334	4.70862	26.6071	24.2268	0.000814658	Neuropilin OS=Homo sapiens GN=DKFZp781F1414 PE=2 SV=1	0	47.026	18	11	19	11	1	923	103	5.95	68.38	11	8829	NRP1	10		0
A0A1B1RVA9	12.0542	4	0.000271602	0	100	22.3693	4.7	4.75942	35.8382	0	0.000525254	Lipoprotein lipase OS=Homo sapiens GN=LPL PE=3 SV=1	0	2.683	2	1	1	1	1	475	53.1	8.15	2.24	1	4023	LPL	8	ENSG00000175445.14	0
H0YBG5	12.1139	4	0.000266405	0	100	22.4415	4.7	4.77479	35.729	0	0.000516688	Protein Spindly (Fragment) OS=Homo sapiens GN=SPDL1 PE=1 SV=1	0.018	1.005	2	1	1	1	1	312	36.7	5.21	1.69	1			5	ENSG00000040275.16	0
G3V2W1	16.1228	4	8.65621e-05	0	100	22.5823	4.7	4.80475	26.6003	0	0.000219835	Protein Z-dependent protease inhibitor OS=Homo sapiens GN=SERPINA10 PE=1 SV=1	0	3.297	2	1	1	1	1	484	55.1	7.64	3.64	1	51156	SERPINA10	14; CHR_HSCHR14_7_CTG1	ENSG00000278767.4; ENSG00000140093.9	0
B4DM05	14.1867	4	0.000143341	0	100	22.7048	4.7	4.83081	30.4929	0	0.00031423	cDNA FLJ51241, highly similar to Nidogen-1 OS=Homo sapiens PE=2 SV=1	0	12.114	9	4	5	4	1	726	79.3	4.97	15.84	4	4811	NID1	1		0
V9HW11	15.2895	4	0.000106733	0	100	22.7644	4.7	4.84349	28.2539	0	0.000254721	Epididymis secretory sperm binding protein Li 83p OS=Homo sapiens GN=HEL-S-83p PE=2 SV=1	0	5.162	5	2	2	2	1	461	51.1	8.72	5.98	2	8406	SRPX	X		0
X2G756	24.8166	4	1.56493e-05	0	100	22.8054	4.7	4.85221	17.2192	0	8.16434e-05	Protocadherin FAT4 (Fragment) OS=Homo sapiens GN=FAT4 PE=2 SV=1	0	2.449	9	1	1	1	1	127	13.9	3.75	2.26	1	79633	FAT4	4		0
A0A024R0P8	15.1272	4	0.00011132	0	100	22.8791	4.7	4.86789	28.6636	0	0.000261952	Transforming growth factor, beta 1 (Camurati-Engelmann disease), isoform CRA_a OS=Homo sapiens GN=TGFB1 PE=3 SV=1	0	9.794	16	5	8	5	1	390	44.3	8.53	23.88	5	7040	TGFB1	19		0
A0A024R4D5	13.2619	4	0.000186831	0	100	22.9084	4.7	4.87412	32.9211	0	0.000385696	Glypican 1, isoform CRA_c OS=Homo sapiens GN=GPC1 PE=3 SV=1	0	10.528	8	3	3	3	1	486	53.9	7.12	9.08	3	2817	GPC1	2		0
A0A087WZB5	15.606	4	9.84431e-05	0	100	22.9831	4.7	4.89002	27.8331	0	0.000240044	Beta-parvin OS=Homo sapiens GN=PARVB PE=1 SV=1	0	12.196	14	3	3	3	1	289	33.2	5.9	8.99	3	29780	PARVB	22	ENSG00000188677.14	0
B7Z809	10.9347	4	0.000397275	0	100	23.358	4.7	4.96978	40.9598	0	0.000714382	cDNA FLJ56016, highly similar to C-1-tetrahydrofolate synthase, cytoplasmic OS=Homo sapiens PE=2 SV=1	0.005	1.348	1	1	1	1	1	1020	110.4	8.56	2.66	1	4522	MTHFD1	14		0
Q5T6L4	5.97023	4	0.00395394	0	0	99.6617	19.9499	4.99561	25.4406	61.5531	0.0056617	Argininosuccinate synthase 1 isoform 1 OS=Homo sapiens GN=ASS PE=2 SV=1	0	21.348	21	7	7	7	1	412	46.5	8.02	21.79	7	445	ASS1	9	ENSG00000130707.17	0
I3L145	19.3563	4	4.19927e-05	0	100	23.5791	4.7	5.01682	22.6616	0	0.000142701	Sex hormone-binding globulin OS=Homo sapiens GN=SHBG PE=1 SV=1	0	4.22	5	1	1	1	1	344	37.5	6.23	3.86	1	6462	SHBG	17	ENSG00000129214.14	0
B3KXM2	11.0038	4	0.000387654	0	100	23.6785	4.7	5.03798	41.0558	0	0.00070321	Serine/threonine-protein phosphatase OS=Homo sapiens PE=2 SV=1	0	8.586	7	2	3	2	1	413	45.8	7.4	7.62	2	5499	PPP1CA	11		0
B4E3Q1	18.3298	4	5.21132e-05	0	100	23.9613	4.7	5.09815	24.2112	0	0.000161757	cDNA FLJ61580, highly similar to Calsyntenin-1 OS=Homo sapiens PE=2 SV=1	0	7.226	3	2	2	2	1	962	107.7	4.97	5.91	2	22883	CLSTN1	1		0
Q5RI53	11.3881	4	0.000339115	0	100	23.9971	4.7	5.10576	39.917	0	0.000632201	Thrombospondin-2 (Fragment) OS=Homo sapiens GN=THBS2 PE=1 SV=1	0	5.309	17	1	3	1	1	83	9.6	9.77	8.69	1			6	ENSG00000186340.14	0
H0YL69	40.0856	4	2.31418e-06	0	0	223.37	43.5334	5.13101	20.5669	23.2539	3.53312e-05	Proteasome subunit alpha type (Fragment) OS=Homo sapiens GN=PSMA4 PE=1 SV=1	0	36.604	52	9	17	9	1	236	26.4	7.71	68.82	9			15	ENSG00000041357.15	0
A8K491	17.8585	4	5.77757e-05	0	100	24.9628	4.7	5.31123	25.5141	0	0.000169057	cDNA FLJ76037, highly similar to Homo sapiens matrilin 3 (MATN3), mRNA OS=Homo sapiens PE=2 SV=1	0.002	2.21	4	2	2	2	1	486	52.8	6.7	4.87	2	4148	MATN3	2		0
A0A1B0GU03	17.539	4	6.20548e-05	0	100	25.0068	4.7	5.32059	26.0224	0	0.000175176	Uncharacterized protein OS=Homo sapiens PE=1 SV=1	0	2.557	3	1	1	1	1	582	62.7	7.77	2.86	1			11	ENSG00000250644.3	0
V9HW89	18.007	4	5.5913e-05	0	100	25.2186	4.7	5.36566	25.4565	0	0.000165769	Epididymis secretory sperm binding protein Li 95n OS=Homo sapiens GN=HEL-S-95n PE=2 SV=1	0.002	2.06	3	1	1	1	1	357	38.3	7.97	2.1	1	6652	SORD	15		0
Q86V28	17.6172	4	6.09726e-05	0	100	25.5031	4.7	5.4262	26.218	0	0.000174092	AP1G2 protein OS=Homo sapiens PE=1 SV=1	0.004	1.804	3	1	1	1	1	640	71	6.54	2.08	1	8906	AP1G2	14		0
I6NLS4	7.73281	4	0.00150616	0	0	146.556	26.7454	5.47967	28.0688	62.7621	0.00235098	Phosphodiesterase OS=Homo sapiens PE=2 SV=1	0	22.66	9	6	7	6	1	875	99.9	6.09	25.98	6	8654	PDE5A	4		0
A0A0S2Z3E8	14.7686	4	0.000122359	0	100	26.4899	4.7	5.63616	32.2407	0	0.00028105	Fibrinogen alpha chain isoform 2 (Fragment) OS=Homo sapiens GN=FGA PE=2 SV=1	0	2.895	2	1	16	1	1	436	47.4	8.27	41.84	1	2243	FGA	4		0
A0A0U1RR22	16.0448	4	8.82368e-05	0	100	26.872	4.7	5.71744	29.818	0	0.000223246	Protein kinase C and casein kinase substrate in neurons protein 2 (Fragment) OS=Homo sapiens GN=PACSIN2 PE=1 SV=1	0	2.567	4	2	2	2	1	451	51.8	5.34	4.1	2			22	ENSG00000100266.18	0
B4E1X6	17.6116	4	6.10484e-05	0	100	26.9546	4.7	5.73502	27.1152	0	0.000174092	cDNA FLJ54493, highly similar to Carboxypeptidase-like protein X2 OS=Homo sapiens PE=2 SV=1	0	2.51	1	1	1	1	1	731	82.8	7.01	3.04	1	119587	CPXM2	10		0
B3KMA4	14.2594	4	0.000140488	0	100	27.0511	4.7	5.75555	33.8809	0	0.000308982	cDNA FLJ10602 fis, clone NT2RP2005001, highly similar to NEDD4-binding protein 1 OS=Homo sapiens PE=2 SV=1	0.002	2.084	3	1	2	1	1	359	40.4	8.05	4.58	1	9683	N4BP1	16		0
C0IMJ3	13.7677	4	0.000161283	0	0	61.5473	10.4691	5.87895	79.553	50.0046	0.000343493	Periostin isoform thy6 OS=Homo sapiens PE=2 SV=1	0	188.479	54	33	111	1	1	781	87.2	7.94	394.65	33	10631	POSTN	13		0
A0A0A0MSS8	17.5763	4	6.15351e-05	0	100	27.8428	4.7	5.92399	27.6946	0	0.000174739	Aldo-keto reductase family 1 member C3 OS=Homo sapiens GN=AKR1C3 PE=1 SV=1	0.003	1.643	3	1	1	1	1	323	36.8	7.94	3.18	1	8644	AKR1C3	10	ENSG00000196139.13	0
A0A0B4J229	16.4698	4	7.95782e-05	0	100	27.9709	4.7	5.95127	29.7119	0	0.000205196	A disintegrin and metalloproteinase with thrombospondin motifs 13 OS=Homo sapiens GN=ADAMTS13 PE=1 SV=1	0	3.832	6	2	4	2	1	344	36.7	7.96	10.94	2	11093	ADAMTS13	9; CHR_HG2030_PATCH	ENSG00000281244.2; ENSG00000160323.18	0
F8WES2	17.6995	4	5.98574e-05	0	100	28.3147	4.7	6.0244	27.7642	0	0.000172893	S-methyl-5'-thioadenosine phosphorylase OS=Homo sapiens GN=MTAP PE=4 SV=1	0.022	0.958	16	1	1	1	1	50	5.2	4.55	2.54	1			9	ENSG00000099810.18	0
J3QT03	20.1348	4	3.59129e-05	0	100	29.1534	4.7	6.20285	24.709	0	0.000129505	Vascular non-inflammatory molecule 2 OS=Homo sapiens GN=VNN2 PE=1 SV=1	0.004	1.934	4	1	1	1	1	290	32.7	5.69	2.71	1			6	ENSG00000112303.13	0
A8K7E0	12.5654	4	0.000230848	0	0	1392.57	220.905	6.30396	19.077	26.22	0.000455603	Biglycan OS=Homo sapiens PE=2 SV=1	0	77.409	44	13	57	12	1	368	41.6	7.52	226.78	13	633	BGN	X		1
A0A024RAB7	17.4447	4	6.33929e-05	0	100	30.3562	4.7	6.45877	29.3229	0	0.000176295	UDP-galactose-4-epimerase, isoform CRA_b OS=Homo sapiens GN=GALE PE=4 SV=1	0	2.347	4	1	1	1	1	239	26.2	7.11	2.97	1	2582	GALE	1		0
A0A0S2Z421	20.5328	4	3.32295e-05	0	100	30.4344	4.7	6.4754	24.8038	0	0.000125144	Myocilin trabecular meshwork inducible glucocorticoid response isoform 1 (Fragment) OS=Homo sapiens GN=MYOC PE=2 SV=1	0.003	1.676	2	1	1	1	1	504	56.9	5.54	2.79	1	4653	MYOC	1	ENSG00000034971.16	0
Q59EA2	14.1343	4	0.000145443	0	100	30.545	4.7	6.49894	36.7194	0	0.000316774	Coronin (Fragment) OS=Homo sapiens PE=2 SV=1	0	19.207	14	5	6	5	1	501	56.3	8.19	18.31	5	23603	CORO1C	12		0
B1AP58	16.8767	4	7.22609e-05	0	100	31.1485	4.7	6.62734	30.7916	0	0.000193751	Carboxypeptidase N catalytic chain (Fragment) OS=Homo sapiens GN=CPN1 PE=1 SV=1	0	6.124	7	1	1	1	1	204	22.9	5.34	4.09	1	1369	CPN1	10	ENSG00000120054.11	0
B4E3I6	11.8263	4	0.00029264	0	0	328.993	49.2041	6.68629	25.6999	39.03	0.000561101	cDNA FLJ61597, highly similar to Fibrillin-1 (Fragment) OS=Homo sapiens PE=2 SV=1	0	120.049	34	27	48	6	1	1149	124.3	4.79	164.96	27	2200	FBN1	15		7
A0A0A0MQX7	15.3306	4	0.000105608	0	100	31.7853	4.7	6.76284	34.448	0	0.000253837	Testican-1 OS=Homo sapiens GN=SPOCK1 PE=1 SV=1	0	22.982	32	7	9	7	1	377	42.2	6.16	26.05	7			5	ENSG00000152377.13	0
A0A024R603	17.9289	4	5.68826e-05	0	100	31.7933	4.7	6.76453	29.2349	0	0.000167904	Death-associated protein kinase 2, isoform CRA_b OS=Homo sapiens GN=DAPK2 PE=3 SV=1	0	7.612	10	3	3	3	1	370	42.9	6.92	8.61	3	23604	DAPK2	15	ENSG00000035664.11	0
A0A024R1U8	59.8055	4	4.68142e-07	0	0	77.8338	11.3192	6.87627	21.256	28.4816	3.52308e-05	Insulin-like growth factor binding protein 4, isoform CRA_a OS=Homo sapiens GN=IGFBP4 PE=4 SV=1	0	8.39	24	4	9	4	1	258	27.9	7.15	19.18	4	3487	IGFBP4	17	ENSG00000141753.6	0
H0YAC1	16.382	4	8.12775e-05	0	100	32.4759	4.7	6.90977	32.5026	0	0.000208778	Plasma kallikrein (Fragment) OS=Homo sapiens GN=KLKB1 PE=1 SV=1	0.003	1.729	1	1	1	1	1	686	76.8	8.06	2.35	1			4	ENSG00000164344.15	0
Q6ZP37	17.812	4	5.83754e-05	0	100	32.9888	4.7	7.01889	30.0278	0	0.000170072	cDNA FLJ26554 fis, clone LNF01773, highly similar to Galactokinase OS=Homo sapiens PE=2 SV=1	0	5.405	6	2	2	2	1	396	42.9	7.24	6.5	2	2584	GALK1	17		0
Q8NAV8	7.59663	4	0.00161098	0	0	189.688	26.8635	7.06119	68.9838	35.7997	0.00250391	cDNA FLJ34691 fis, clone MESAN2000909, moderately similar to Homo sapiens CEGP1 protein (CEGP1), mRNA OS=Homo sapiens PE=2 SV=1	0	28.761	19	9	12	9	1	581	64.3	8.51	35.42	9	222663	SCUBE3	6		0
A0A0A0MSD0	18.083	4	5.49877e-05	0	100	33.5512	4.7	7.13855	29.826	0	0.000164474	Sushi, von Willebrand factor type A, EGF and pentraxin domain-containing protein 1 OS=Homo sapiens GN=SVEP1 PE=1 SV=1	0	10.48	2	5	5	5	1	3574	390.2	5.5	12.9	5			9	ENSG00000165124.17	0
B7ZKJ8	10.7354	4	0.000426737	0	100	33.8362	4.7	7.1992	52.5546	0	0.000763814	ITIH4 protein OS=Homo sapiens GN=ITIH4 PE=1 SV=1	0.006	1.302	1	1	1	1	1	935	103.8	6.89	3.18	1	3700	ITIH4	3	ENSG00000055955.15	0
Q59FL3	18.463	4	5.06401e-05	0	100	34.688	4.7	7.38043	29.7023	0	0.000158515	Notch homolog 3 variant (Fragment) OS=Homo sapiens PE=2 SV=1	0	26.636	10	8	10	8	1	1289	134.4	5.31	29.56	8	4854	NOTCH3	19		0
A0A024R8G4	20.4417	4	3.38211e-05	0	100	34.8807	4.7	7.42144	26.7983	0	0.000125144	ADAM metallopeptidase with thrombospondin type 1 motif, 13, isoform CRA_a OS=Homo sapiens GN=ADAMTS13 PE=4 SV=1	0.013	1.047	1	1	1	1	1	1041	112.4	7.31	1.85	1	11093	ADAMTS13	9		0
A0A0S2Z4Q2	14.8812	4	0.000118752	0	0	3589.68	481.533	7.45469	25.6345	28.2186	0.000273846	Transforming growth factor beta-induced 68kDa isoform 1 (Fragment) OS=Homo sapiens GN=TGFBI PE=2 SV=1	0	175.037	66	33	164	33	1	683	74.6	7.71	643.85	33	7045	TGFBI	5	ENSG00000120708.16	0
B1B0D4	25.0433	4	1.50931e-05	0	100	35.4558	4.7	7.54378	21.9283	0	8.06882e-05	ADAMTS-like protein 2 OS=Homo sapiens GN=ADAMTSL2 PE=1 SV=1	0	4.677	3	2	2	2	1	1060	116.2	6.76	6.48	2	9719	ADAMTSL2	9	ENSG00000197859.9	0
B7Z9A1	26.7085	4	1.16816e-05	0	100	35.579	4.7	7.57	20.5678	0	7.21259e-05	cDNA FLJ55274, highly similar to Four and a half LIM domains protein 1 OS=Homo sapiens PE=2 SV=1	0	9.317	9	2	2	2	1	319	36.2	8.28	7.92	2	2273	FHL1	X		0
B3KQF5	25.0377	4	1.51066e-05	0	100	36.5263	4.7	7.77156	22.2641	0	8.06882e-05	cDNA FLJ90381 fis, clone NT2RP2005035, highly similar to Calumenin OS=Homo sapiens PE=2 SV=1	0	14.544	23	5	5	5	1	315	37	4.67	15.34	5	813	CALU	7		0
A0A024R9Q1	8.23716	4	0.00118449	0	0	6300.96	807.912	7.79907	24.4428	62.3931	0.00188454	Thrombospondin 1, isoform CRA_a OS=Homo sapiens GN=THBS1 PE=4 SV=1	0	330.468	62	60	435	57	1	1170	129.3	4.94	1544.77	60	7057	THBS1	15		3
Q6ZPD6	14.7067	4	0.000124402	0	100	36.7852	4.7	7.82664	38.9417	0	0.000282852	cDNA FLJ25992 fis, clone DMC03508 OS=Homo sapiens PE=2 SV=1	0	3.09	4	2	2	1	1	379	41.4	5.26	4.03	2	147183	KRT25	17		0
B4DJB3	23.1358	4	2.06834e-05	0	100	37.3127	4.7	7.93888	24.4028	0	9.7342e-05	cDNA FLJ55979, highly similar to Homo sapiens AE binding protein 1 (AEBP1), mRNA OS=Homo sapiens PE=2 SV=1	0	10.851	8	3	5	3	1	589	66.6	4.86	17.95	3	165	AEBP1	7		0
Q8NAM9	19.1217	4	4.40723e-05	0	100	39.0067	4.7	8.2993	30.392	0	0.000147565	cDNA FLJ35099 fis, clone PLACE6006287 OS=Homo sapiens PE=2 SV=1	0.009	1.166	4	1	1	1	1	224	24	11.75	1.75	1	440689	HIST2H2BF	1		0
Q59FX6	22.719	4	2.22334e-05	0	100	39.2189	4.7	8.34444	25.4807	0	9.88811e-05	Protein tyrosine phosphatase, receptor type, sigma isoform 3 variant (Fragment) OS=Homo sapiens PE=2 SV=1	0	28.857	7	8	9	1	1	1560	174.5	7.02	26.83	8	5802	PTPRS	19		0
A5PLK9	18.9392	4	4.57804e-05	0	100	39.2327	4.7	8.34738	30.7859	0	0.000149564	Metalloendopeptidase OS=Homo sapiens GN=BMP1 PE=2 SV=1	0	17.214	7	6	6	6	1	986	111.2	6.83	13.71	6	649	BMP1	8		0
A0A0B4J1R4	18.4921	4	5.03257e-05	0	100	39.4844	4.7	8.40095	31.6655	0	0.000158267	4-hydroxyphenylpyruvate dioxygenase OS=Homo sapiens GN=HPD PE=1 SV=1	0.004	1.524	2	1	1	1	1	393	44.9	7.01	2.43	1			12	ENSG00000158104.11	0
H3BM22	14.1014	4	0.000146784	0	100	40.1813	4.7	8.54922	42.6378	0	0.000318663	Caprin-2 (Fragment) OS=Homo sapiens GN=CAPRIN2 PE=1 SV=1	0.011	1.096	2	1	1	1	1	706	78.7	6.23	2.74	1			12	ENSG00000110888.17	0
Q5SRP5	24.3361	4	1.69151e-05	0	100	40.3974	4.7	8.59519	24.0797	0	8.50139e-05	Apolipoprotein M OS=Homo sapiens GN=APOM PE=1 SV=1	0.018	1.001	5	1	1	1	1	129	14.2	9.38	2.1	1	55937	APOM	6; CHR_HSCHR6_MHC_DBB_CTG1; CHR_HSCHR6_MHC_SSTO_CTG1; CHR_HSCHR6_MHC_MANN_CTG1; CHR_HSCHR6_MHC_QBL_CTG1; CHR_HSCHR6_MHC_COX_CTG1; CHR_HSCHR6_MHC_MCF_CTG1	ENSG00000227567.7; ENSG00000235754.7; ENSG00000231974.6; ENSG00000206409.8; ENSG00000204444.10; ENSG00000224290.7; ENSG00000226215.6	0
Q59FG9	12.4116	4	0.000242255	0	0	132.355	15.389	8.60058	25.7076	31.2074	0.000475329	Chondroitin sulfate proteoglycan 2 (Versican) variant (Fragment) OS=Homo sapiens PE=2 SV=1	0	20.085	2	7	9	7	1	3410	374.1	4.53	23.28	7	1462	VCAN	5		0
A0A0S2Z3Y1	20.4384	4	3.38427e-05	0	0	673.122	78.004	8.62933	23.2447	12.1233	0.000125144	Lectin galactoside-binding soluble 3 binding protein isoform 1 (Fragment) OS=Homo sapiens GN=LGALS3BP PE=2 SV=1	0	59.121	33	14	23	14	1	585	65.3	5.27	87.75	14	3959	LGALS3BP	17	ENSG00000108679.12	0
A3KC71	12.7547	4	0.000217713	0	0	249.241	28.858	8.63683	30.566	21.0857	0.00043718	Nuclear envelope protein okuribin OS=Homo sapiens GN=okuribin PE=2 SV=1	0	44.313	19	14	18	14	1	950	108.1	9.72	50.96	14	151887	CCDC80	3		0
H7C1J5	22.2918	4	2.39756e-05	0	100	40.7678	4.7	8.67401	26.4756	0	0.000103433	Adipocyte enhancer-binding protein 1 (Fragment) OS=Homo sapiens GN=AEBP1 PE=1 SV=1	0	2.426	20	1	1	1	1	69	8.1	5.36	3.8	1			7	ENSG00000106624.10	0
B4DVB2	23.5045	4	1.94235e-05	0	100	41.315	4.7	8.79043	25.2259	0	9.46562e-05	cDNA FLJ57441, highly similar to Homo sapiens scavenger receptor class A, member 5 (SCARA5), mRNA OS=Homo sapiens PE=2 SV=1	0.003	1.69	5	1	1	1	1	217	23.3	7.74	3.16	1	286133	SCARA5	8		0
V9HVX6	21.3587	4	2.84139e-05	0	100	41.3819	4.7	8.80466	27.8732	0	0.000114506	Epididymis luminal protein 9 OS=Homo sapiens GN=HEL-9 PE=2 SV=1	0	6.339	4	2	2	2	1	501	54.8	6.92	5.21	2	216	ALDH1A1	9		0
A8K3H8	18.9996	4	4.5206e-05	0	100	42.2764	4.7	8.99499	31.816	0	0.000149135	cDNA FLJ77680, highly similar to Homo sapiens protein phosphatase 2 (formerly 2A), regulatory subunit A (PR 65), alpha isoform (PPP2R1A), mRNA OS=Homo sapiens PE=2 SV=1	0	14.735	11	5	5	5	1	589	65.3	5.11	15.97	5	5518	PPP2R1A	19		0
B3KSI7	17.5038	4	6.25507e-05	0	100	42.4186	4.7	9.02523	34.7422	0	0.000175403	cDNA FLJ36374 fis, clone THYMU2008185, highly similar to Xaa-Pro aminopeptidase 1 (EC 3.4.11.9) OS=Homo sapiens PE=2 SV=1	0	4.519	5	2	2	2	1	552	62.1	5.73	6.34	2	7511	XPNPEP1	10		0
A0A024RBG4	16.7314	4	7.47736e-05	0	100	44.9223	4.7	9.55794	37.4589	0	0.000196573	Phenylalanine hydroxylase, isoform CRA_a OS=Homo sapiens GN=PAH PE=4 SV=1	0.005	1.367	2	1	4	1	1	452	51.8	6.6	10.89	1	5053	PAH	12	ENSG00000171759.9	0
G3V4T6	18.5169	4	5.00593e-05	0	100	44.9753	4.7	9.56922	33.6582	0	0.000158208	Maleylacetoacetate isomerase OS=Homo sapiens GN=GSTZ1 PE=1 SV=1	0	2.799	9	1	1	1	1	217	24.2	7.18	3.54	1	2954	GSTZ1	14	ENSG00000100577.18	0
Q6GMV7	25.3271	4	1.44314e-05	0	100	45.0762	4.7	9.59069	24.323	0	7.9152e-05	Uncharacterized protein OS=Homo sapiens PE=2 SV=1	0.003	1.7	3	1	4	1	1	236	24.9	6.89	8.36	1	100423062	IGLL5	22		0
J3QQZ6	12.7679	4	0.000216831	0	100	46.0123	4.7	9.78986	50.8895	0	0.000436907	C-type mannose receptor 2 (Fragment) OS=Homo sapiens GN=MRC2 PE=1 SV=1	0.018	1.001	20	1	1	1	1	35	4	6.44	1.86	1			17	ENSG00000011028.13	0
A0A024RDS2	11.2752	4	0.000352552	0	0	2797.01	285.547	9.79528	47.0724	80.6132	0.000649164	Periostin, osteoblast specific factor, isoform CRA_c OS=Homo sapiens GN=POSTN PE=4 SV=1	0	200.709	53	34	128	4	1	836	93.3	7.53	462.22	34	10631	POSTN	13	ENSG00000133110.14	28
D3DTL4	19.8269	4	3.8177e-05	0	100	46.1711	4.7	9.82364	31.7064	0	0.000134519	Enolase 3 (Beta, muscle), isoform CRA_c OS=Homo sapiens GN=ENO3 PE=4 SV=1	0	22.404	22	5	27	3	1	341	36.8	6.79	98.25	5	2027	ENO3	17		0
B4DTH2	22.9943	4	2.1194e-05	0	100	46.4806	4.7	9.88948	27.2515	0	9.76956e-05	cDNA FLJ61165, highly similar to Fibronectin OS=Homo sapiens PE=2 SV=1	0	88.81	59	15	61	1	1	337	37.9	5.52	208.68	15	2335	FN1	2		0
Q6P528	21.5503	4	2.74241e-05	0	100	46.6173	4.7	9.91857	29.1897	0	0.00011323	Asporin OS=Homo sapiens GN=ASPN PE=2 SV=1	0	5.944	5	2	2	2	1	384	43.9	6.48	4.57	2	54829	ASPN	9		0
Q53H88	22.1439	4	2.46179e-05	0	100	46.8631	4.7	9.97086	28.4436	0	0.00010489	Dynactin 2 variant (Fragment) OS=Homo sapiens PE=2 SV=1	0	3.819	7	2	2	2	1	406	44.8	5.12	5.42	2	10540	DCTN2	12		0
A0A140VK24	18.2417	4	5.31179e-05	0	100	46.8752	4.7	9.97346	34.857	0	0.000161757	Testicular secretory protein Li 24 OS=Homo sapiens PE=2 SV=1	0	4.277	3	1	3	1	1	440	49.5	6.11	10.65	1	3931	LCAT	16	ENSG00000213398.7	0
B7Z549	14.5908	4	0.000128336	0	100	48.5666	4.7	10.3333	45.0527	0	0.000288864	cDNA FLJ56821, highly similar to Inter-alpha-trypsin inhibitor heavy chain H1 OS=Homo sapiens PE=2 SV=1	0	11.993	4	3	3	3	1	677	75.5	6.96	10.76	3	3697	ITIH1	3		0
A0A024RDW7	23.3174	4	2.00506e-05	0	100	49.4779	4.7	10.5272	27.62	0	9.57023e-05	Integrin, beta-like 1 (With EGF-like repeat domains), isoform CRA_a OS=Homo sapiens GN=ITGBL1 PE=4 SV=1	0	23.163	22	6	13	6	1	494	53.9	5.64	47.28	6	9358	ITGBL1	13	ENSG00000198542.13	0
Q53EM5	13.0014	4	0.000201953	0	100	50.1554	4.7	10.6714	51.9842	0	0.000411862	Transketolase variant (Fragment) OS=Homo sapiens PE=2 SV=1	0	6.682	5	3	4	3	1	623	67.9	7.81	11.46	3	7086	TKT	3		0
A0A087WVP1	19.3328	4	4.21954e-05	0	100	50.8883	4.7	10.8273	34.0197	0	0.000142701	Protocadherin Fat 1 OS=Homo sapiens GN=FAT1 PE=1 SV=1	0	13.213	1	5	5	5	1	4590	506.1	5	13.39	5			4	ENSG00000083857.13	0
A2KBC6	42.4395	4	1.84275e-06	0	100	52.1196	4.7	11.0893	15.315	0	3.52308e-05	Anti-FactorVIII scFv (Fragment) OS=Homo sapiens PE=2 SV=1	0.01	1.191	3	1	2	1	1	238	25	8.41	4.81	1	28912	IGKV3-20	2		0
A0A024R0T1	21.9018	4	2.5717e-05	0	100	52.2358	4.7	11.114	30.1873	0	0.0001075	Short-chain dehydrogenase/reductase, isoform CRA_b OS=Homo sapiens GN=MGC4172 PE=3 SV=1	0	2.302	5	1	1	1	1	260	28.3	6.64	0	1	79154	DHRS11	17; CHR_HSCHR17_7_CTG4	ENSG00000278535.4; ENSG00000275397.2	0
D3DSP9	27.6043	4	1.02437e-05	0	100	53.3116	4.7	11.3429	23.963	0	6.75881e-05	Fibrinogen-like 1, isoform CRA_d OS=Homo sapiens GN=FGL1 PE=4 SV=1	0.004	1.583	3	1	1	1	1	253	29.4	5.81	2.21	1	2267	FGL1	8		0
Q86TV4	60.1226	4	4.58352e-07	0	100	53.389	4.7	11.3594	10.8875	0	3.52308e-05	Full-length cDNA clone CS0DI085YI08 of Placenta of Homo sapiens (human) (Fragment) OS=Homo sapiens PE=2 SV=1	0	6.966	6	3	4	3	1	545	60	5.07	9.74	3	10516	FBLN5	14		0
B4DUV1	14.9037	4	0.000118045	0	100	53.8087	4.7	11.4487	46.1403	0	0.000273846	Fibulin-1 OS=Homo sapiens PE=2 SV=1	0	66.005	24	12	59	3	1	641	70.1	5.26	244.23	12	2192	FBLN1	22		0
Q6MZL2	24.8867	4	1.54747e-05	0	100	54.1332	4.7	11.5177	26.84	0	8.16434e-05	Uncharacterized protein DKFZp686M0562 (Fragment) OS=Homo sapiens GN=DKFZp686M0562 PE=2 SV=1	0	9.859	15	4	4	4	1	321	35.1	5.97	13.33	4	5648	MASP1	3		0
E7EX44	23.0627	4	2.09453e-05	0	100	54.3323	4.7	11.5601	29.0921	0	9.76956e-05	Caldesmon OS=Homo sapiens GN=CALD1 PE=1 SV=1	0	15.173	6	5	6	5	1	557	64.1	7.02	15.06	5			7	ENSG00000122786.19	0
B2R892	20.6433	4	3.25293e-05	0	100	55.2858	4.7	11.7629	32.9128	0	0.000124817	cDNA, FLJ93793, highly similar to Homo sapiens creatine kinase, muscle (CKM), mRNA OS=Homo sapiens PE=2 SV=1	0	7.212	8	3	3	3	1	381	43	7.44	8.95	3	1158	CKM	19		0
A0A140VK57	13.6966	4	0.000164599	0	0	334.761	28.4328	11.7737	35.5592	22.546	0.000349448	Testicular secretory protein Li 57 OS=Homo sapiens PE=2 SV=1	0	25.914	44	9	21	9	1	220	24.4	7.49	59.98	9	7077	TIMP2	17	ENSG00000035862.12	0
B4DPQ4	12.8528	4	0.000211266	0	0	305.999	25.8261	11.8484	29.8879	35.6386	0.000426972	cDNA FLJ60769, highly similar to Inter-alpha-trypsin inhibitor heavy chain H3 OS=Homo sapiens PE=2 SV=1	0	19.128	8	5	30	5	1	698	78.1	6.47	81.26	5	3699	ITIH3	3		0
V9HWF8	20.8229	4	3.14293e-05	0	100	55.8657	4.7	11.8863	32.7594	0	0.000122796	Epididymis secretory protein Li 41 OS=Homo sapiens GN=HEL-S-41 PE=2 SV=1	0	9.675	9	2	3	2	1	299	33.2	6.25	10.24	2	9104	RGN	X	ENSG00000130988.12	0
Q53XB4	36.5103	4	3.35987e-06	0	100	56.2528	4.7	11.9687	18.4137	0	3.53312e-05	Full-length cDNA clone CS0DF032YM23 of Fetal brain of Homo sapiens (human) OS=Homo sapiens GN=RAB1 PE=2 SV=1	0	4.084	16	2	3	2	1	147	16.8	9.03	8.09	2	6038	RNASE4	14	ENSG00000258818.3	0
B7Z1F9	28.9551	4	8.46852e-06	0	100	57.4475	4.7	12.2229	23.5365	0	5.93679e-05	Glutathione S-transferase OS=Homo sapiens PE=2 SV=1	0	2.459	5	1	1	1	1	225	25.6	8.47	2.82	1	2938	GSTA1	6		0
H7BYY1	20.2878	4	3.48503e-05	0	100	57.6021	4.7	12.2558	34.1096	0	0.000127947	Tropomyosin 1 (Alpha), isoform CRA_m OS=Homo sapiens GN=TPM1 PE=1 SV=1	0	15.146	22	6	15	4	1	248	28.7	4.82	42.78	6	7168	TPM1	15	ENSG00000140416.19	1
A0A0S2Z4G4	25.9786	4	1.30439e-05	0	100	59.1166	4.7	12.578	26.6313	0	7.56772e-05	Tropomyosin 3 isoform 1 (Fragment) OS=Homo sapiens GN=TPM3 PE=2 SV=1	0	13.577	22	5	13	3	1	248	29	4.78	37.23	5	7170	TPM3	1	ENSG00000143549.19	0
F8WEI7	17.528	4	6.22096e-05	0	100	63.0012	4.7	13.4045	41.3978	0	0.000175176	Galectin-1 OS=Homo sapiens GN=LGALS1 PE=1 SV=1	0.003	1.629	21	1	1	1	1	38	4	6.37	2.07	1			22	ENSG00000100097.11	0
B5A952	25.2604	4	1.45837e-05	0	100	63.0838	4.7	13.4221	28.1461	0	7.9152e-05	Soluble TIE1 variant 5 OS=Homo sapiens GN=TIE PE=2 SV=1	0	11.067	8	5	6	5	1	751	81.2	7.4	13.55	5	7075	TIE1	1		0
H7C3D7	22.905	4	2.15243e-05	0	100	63.36	4.7	13.4809	31.2253	0	9.85433e-05	Adipocyte enhancer-binding protein 1 (Fragment) OS=Homo sapiens GN=AEBP1 PE=1 SV=1	0.022	0.948	4	1	1	1	1	251	27.7	9.22	0	1			7	ENSG00000106624.10	0
B3KQF4	24.6387	4	1.61036e-05	0	100	64.0372	4.7	13.6249	29.0584	0	8.33672e-05	cDNA FLJ90373 fis, clone NT2RP2004606, highly similar to Metalloproteinase inhibitor 1 OS=Homo sapiens PE=2 SV=1	0	20.825	42	6	9	6	1	207	23.2	8.1	28.2	6	7076	TIMP1	X		0
A0A140VJI7	26.1119	4	1.27809e-05	0	100	64.4307	4.7	13.7087	27.4238	0	7.54523e-05	Testicular tissue protein Li 61 OS=Homo sapiens PE=2 SV=1	0	6.583	5	2	4	2	1	540	60.6	6.71	12.19	2	1893	ECM1	1	ENSG00000143369.14	0
E5RFV7	13.3805	4	0.000180408	0	100	65.0731	4.7	13.8453	56.6403	0	0.000374736	Tumor necrosis factor receptor superfamily member 11B OS=Homo sapiens GN=TNFRSF11B PE=1 SV=1	0	6.033	11	1	2	1	1	145	16.9	7.65	7.46	1			8	ENSG00000164761.8	0
A8K8Z4	20.5797	4	3.29298e-05	0	100	65.2265	4.7	13.878	35.3638	0	0.000125144	cDNA FLJ78071, highly similar to Human MHC class III complement component C6 mRNA OS=Homo sapiens PE=2 SV=1	0	4.316	3	2	3	2	1	934	104.6	6.62	9.35	2	729	C6	5		0
B4DI63	30.5477	4	6.84132e-06	0	100	66.0347	4.7	14.0499	23.5513	0	5.11579e-05	cDNA FLJ59205, highly similar to Mimecan OS=Homo sapiens PE=2 SV=1	0	10.252	13	4	4	4	1	356	40.5	7.99	11.66	4	4969	OGN	9		0
B7ZMD7	18.2478	4	5.30479e-05	0	100	66.6658	4.7	14.1842	40.5706	0	0.000161757	Alpha-amylase OS=Homo sapiens GN=AMY1A PE=2 SV=1	0.002	2.153	2	1	1	1	1	511	57.7	6.93	0	1	278	AMY1C	1		0
A0A024R611	26.0143	4	1.29728e-05	0	100	68.7151	4.7	14.6202	28.2335	0	7.56772e-05	Coronin OS=Homo sapiens GN=CORO1A PE=3 SV=1	0	14.466	16	5	6	5	1	461	51	6.68	20.01	5	11151	CORO1A	16	ENSG00000102879.15	0
L8E853	25.8094	4	1.33878e-05	0	100	68.9334	4.7	14.6667	28.5015	0	7.63556e-05	von Willebrand factor OS=Homo sapiens GN=VWF PE=4 SV=1	0	9.475	2	5	6	5	1	2715	298.2	5.48	14.63	5	7450	VWF	12		0
Q5T7Y6	31.6403	4	5.94705e-06	0	100	69.051	4.7	14.6917	23.111	0	4.76472e-05	Protein S100 OS=Homo sapiens GN=S100A1 PE=1 SV=1	0	5.865	10	1	4	1	1	147	15.9	4.48	19.03	1	6271	S100A1	1	ENSG00000160678.11	0
B2R7F8	27.2631	4	1.07637e-05	0	100	69.3434	4.7	14.7539	26.988	0	6.89905e-05	Plasminogen OS=Homo sapiens PE=2 SV=1	0	18.379	4	3	12	2	1	810	90.5	7.24	28	3	5340	PLG	6		0
A0A024R9J3	23.3705	4	1.987e-05	0	100	70.1363	4.7	14.9226	31.8267	0	9.55181e-05	Collectin sub-family member 10 (C-type lectin), isoform CRA_a OS=Homo sapiens GN=COLEC10 PE=4 SV=1	0	8.119	13	4	5	4	1	277	30.7	7.33	12.31	4	10584	COLEC10	8	ENSG00000184374.2	0
B2RAQ9	29.1747	4	8.21734e-06	0	100	73.2176	4.7	15.5782	25.6875	0	5.84084e-05	Proteasome subunit beta type OS=Homo sapiens PE=2 SV=1	0	6.823	10	3	3	3	1	277	29.9	7.68	7.97	3	5695	PSMB7	9		0
U3PXP0	23.9466	4	1.80362e-05	0	100	73.5711	4.7	15.6534	31.5999	0	8.92527e-05	Alpha globin chain (Fragment) OS=Homo sapiens GN=HBA2 PE=3 SV=1	0	11.779	67	3	82	1	1	51	5.7	7.52	108.06	3					0
B7Z2F5	39.8777	4	2.36272e-06	0	100	74.6211	4.7	15.8768	18.7841	0	3.53312e-05	cDNA FLJ55918, highly similar to Echinoderm microtubule-associated protein-like 2 OS=Homo sapiens PE=2 SV=1	0	11.015	6	5	6	1	1	807	87.2	7.3	15.63	5	24139	EML2	19		3
Q2HIZ0	33.8674	4	4.53421e-06	0	100	75.2906	4.7	16.0193	22.2658	0	4.18017e-05	Thrombospondin 3 OS=Homo sapiens GN=THBS3 PE=2 SV=1	0	25.694	16	9	16	7	1	956	104.1	4.65	48.54	9	7059	THBS3	1		0
B3KUY2	49.6573	4	9.84115e-07	0	100	76.1566	4.7	16.2035	15.1502	0	3.52308e-05	Prostaglandin E synthase 3 (Cytosolic), isoform CRA_c OS=Homo sapiens GN=PTGES3 PE=2 SV=1	0	8.709	23	3	3	3	1	165	19.4	4.97	9.9	3	10728	PTGES3	12		0
Q59EA3	25.6087	4	1.38102e-05	0	100	76.9927	4.7	16.3814	29.9674	0	7.68119e-05	Cadherin 5, type 2 preproprotein variant (Fragment) OS=Homo sapiens PE=2 SV=1	0	3.035	2	1	5	1	1	807	89.9	5.48	12.72	1	1003	CDH5	16		0
Q2V4X9	21.4175	4	2.81055e-05	0	100	79.4415	4.7	16.9025	36.601	0	0.000114506	Alpha-1 collagen type II (Fragment) OS=Homo sapiens GN=COL2A1 PE=4 SV=1	0	22.498	9	3	9	1	1	288	31.7	6.09	26.13	3					0
X6R3B1	26.51	4	1.20338e-05	0	100	81.2139	4.7	17.2796	29.4813	0	7.36249e-05	Coagulation factor XI (Fragment) OS=Homo sapiens GN=F11 PE=1 SV=1	0	4.577	11	2	4	2	1	159	18	6.99	10.65	2			4	ENSG00000088926.13	0
A0A024R971	33.1226	4	4.95472e-06	0	100	81.7151	4.7	17.3862	23.4695	0	4.26841e-05	Fibromodulin, isoform CRA_a OS=Homo sapiens GN=FMOD PE=4 SV=1	0	10.058	14	4	4	4	1	376	43.2	6.04	10.92	4	2331	FMOD	1	ENSG00000122176.10	0
D3YTG3	16.2514	4	8.38885e-05	0	100	82.5859	4.7	17.5715	50.1553	0	0.00021415	Target of Nesh-SH3 OS=Homo sapiens GN=ABI3BP PE=1 SV=1	0	25.762	5	6	8	6	1	1777	195.2	9.73	29.05	6	25890	ABI3BP	3	ENSG00000154175.16	0
A0A087X208	20.1248	4	3.59844e-05	0	100	82.6414	4.7	17.5833	39.7054	0	0.000129505	Agrin OS=Homo sapiens GN=AGRN PE=1 SV=1	0	24.444	5	7	7	7	1	1930	202.2	6.37	20.87	7			1	ENSG00000188157.14	0
A0A024R5G1	33.4772	4	4.74872e-06	0	100	84.8295	4.7	18.0488	23.5266	0	4.18477e-05	EGF-containing fibulin-like extracellular matrix protein 2, isoform CRA_a OS=Homo sapiens GN=EFEMP2 PE=4 SV=1	0	43.279	30	9	14	9	1	443	49.4	4.94	51.01	9	30008	EFEMP2	11	ENSG00000172638.12	0
E7EUF1	23.4661	4	1.95501e-05	0	100	85.4711	4.7	18.1853	34.1349	0	9.46562e-05	Ectonucleotide pyrophosphatase/phosphodiesterase family member 2 OS=Homo sapiens GN=ENPP2 PE=1 SV=1	0	22.617	12	8	8	8	1	884	101.5	7.53	24.74	8	5168	ENPP2	8	ENSG00000136960.12	0
B4DUP2	25.6932	4	1.36303e-05	0	100	85.7763	4.7	18.2503	31.0714	0	7.68119e-05	cDNA FLJ56155, highly similar to UTP--glucose-1-phosphate uridylyltransferase 2 (EC 2.7.7.9) OS=Homo sapiens PE=2 SV=1	0	12.816	7	3	5	3	1	517	57.8	8.13	17.85	3	7360	UGP2	2		0
A0A024R035	27.2839	4	1.07311e-05	0	100	87.5521	4.7	18.6281	29.3971	0	6.89905e-05	Complement component 9, isoform CRA_a OS=Homo sapiens GN=C9 PE=4 SV=1	0	7.86	4	2	7	2	1	559	63.2	5.52	21.57	2	735	C9	5		0
A0A024QZU6	11.969	4	0.000279236	0	100	89.6376	4.7	19.0718	74.1006	0	0.000538469	Follistatin, isoform CRA_c OS=Homo sapiens GN=FST PE=4 SV=1	0	26.577	28	9	11	9	1	344	38	5.67	32.27	9	10468	FST	5	ENSG00000134363.11	0
B3KW64	31.2247	4	6.26891e-06	0	100	90.6432	4.7	19.2858	25.8729	0	4.90579e-05	cDNA FLJ42297 fis, clone TLIVE2009087, highly similar to HOMOGENTISATE 1,2-DIOXYGENASE (EC 1.13.11.5) OS=Homo sapiens PE=2 SV=1	0	12.255	20	4	4	4	1	304	34.3	7.49	12.11	4	3081	HGD	3		0
G3XAK1	28.3457	4	9.21739e-06	0	100	90.7297	4.7	19.3042	28.6103	0	6.2033e-05	Hepatocyte growth factor-like protein OS=Homo sapiens GN=MST1 PE=1 SV=1	0	13.303	7	5	6	5	1	725	81.9	7.8	15.56	5	4485	MST1	3	ENSG00000173531.15	0
A0A087WYV8	40.7713	4	2.16269e-06	0	100	91.2671	4.7	19.4185	19.7279	0	3.53312e-05	Fibrillin-2 OS=Homo sapiens GN=FBN2 PE=1 SV=1	0	43.749	6	16	20	13	1	2911	314.5	4.86	54.28	16			5	ENSG00000138829.11	0
A8K6C9	38.8335	4	2.62669e-06	0	100	93.4889	4.7	19.8913	20.9044	0	3.53312e-05	cDNA FLJ78037, highly similar to Homo sapiens insulin-like growth factor 2 (somatomedin A), mRNA OS=Homo sapiens PE=2 SV=1	0	8.555	14	2	7	2	1	180	20.2	9.32	25.91	2	723961	INS-IGF2	11		0
H0YND0	39.5961	4	2.43051e-06	0	100	100.746	4.7	21.4354	21.0168	0	3.53312e-05	Fibrillin-1 (Fragment) OS=Homo sapiens GN=FBN1 PE=1 SV=1	0	82.445	28	16	34	3	1	853	93.3	4.63	123.78	16			15	ENSG00000166147.13	0
C9JMY1	37.504	4	3.01845e-06	0	100	100.834	4.7	21.4541	22.2233	0	3.53312e-05	Insulin-like growth factor-binding protein 2 OS=Homo sapiens GN=IGFBP2 PE=1 SV=1	0	18.74	36	6	12	6	1	181	20.3	8	31.31	6	3485	IGFBP2	2	ENSG00000115457.9	0
D9ZGG2	30.3538	4	7.01719e-06	0	100	101.409	4.7	21.5764	27.6881	0	5.18963e-05	Vitronectin OS=Homo sapiens GN=VTN PE=4 SV=1	0	12.052	9	2	11	2	1	478	54.3	5.8	38.51	2	7448	VTN	17	ENSG00000109072.13	0
B4DUI7	29.1919	4	8.19805e-06	0	100	105.962	4.7	22.5451	29.2632	0	5.84084e-05	cDNA FLJ55004, highly similar to Complement-activating component of Ra-reactive factor (EC 3.4.21.-) OS=Homo sapiens PE=2 SV=1	0	19.652	19	5	12	5	1	354	40.6	4.63	35.91	5	5648	MASP1	3		0
A0A1K0GXZ1	13.0278	4	0.000200354	0	0	1055.8	46.7881	22.5655	38.013	56.04	0.000409842	Globin C1 OS=Homo sapiens GN=GLNC1 PE=3 SV=1	0	20.757	33	5	96	2	1	177	19.2	9.77	151.56	5					3
A0A087WX80	36.6354	4	3.3143e-06	0	100	110.398	4.7	23.489	23.4542	0	3.53312e-05	Laminin subunit alpha-2 OS=Homo sapiens GN=LAMA2 PE=1 SV=1	0	32.251	3	8	8	8	1	3121	343.5	6.39	21.88	8			6	ENSG00000196569.11	0
Q6FH59	25.6456	4	1.37312e-05	0	100	110.919	4.7	23.5998	34.035	0	7.68119e-05	VEGFC protein OS=Homo sapiens GN=VEGFC PE=2 SV=1	0	11.475	12	4	4	4	1	419	46.9	7.52	13.27	4	7424	VEGFC	4		0
A0A0K0Q2Z1	40.2069	4	2.28644e-06	0	100	112.424	4.7	23.9201	21.4476	0	3.53312e-05	Serpin peptidase inhibitor clade C member 1 OS=Homo sapiens GN=SERPINC1 PE=2 SV=1	0	5.727	5	3	5	3	1	464	52.5	6.71	10.17	3	462	SERPINC1	1		0
D6RAR4	31.8288	4	5.80789e-06	0	100	112.544	4.7	23.9455	27.2864	0	4.73318e-05	Hepatocyte growth factor activator OS=Homo sapiens GN=HGFAC PE=1 SV=1	0	13.356	9	5	6	5	1	662	71.4	7.05	17.35	5	3083	HGFAC	4	ENSG00000109758.8	0
B7Z6Z4	28.8537	4	8.58766e-06	0	100	115.841	4.7	24.6471	30.506	0	5.95825e-05	Myosin light polypeptide 6 OS=Homo sapiens GN=MYL6 PE=1 SV=1	0	10.933	16	3	4	3	1	238	26.7	5.08	11.65	3	4637	MYL6	12	ENSG00000092841.18	0
A0A0S2Z4F1	26.2574	4	1.25014e-05	0	0	445.524	17.6687	25.2154	27.6861	45.7301	7.51199e-05	EGF containing fibulin-like extracellular matrix protein 1 isoform 1 (Fragment) OS=Homo sapiens GN=EFEMP1 PE=2 SV=1	0	63.299	44	16	31	16	1	493	54.6	5.07	98.33	16	2202	EFEMP1	2	ENSG00000115380.19	0
B8ZX62	14.7066	4	0.000124404	0	100	119.52	4.7	25.4298	64.6515	0	0.000282852	Plasminogen activator OS=Homo sapiens GN=PLAT PE=2 SV=1	0	28.98	23	9	13	9	1	562	62.9	7.85	38.85	9	5327	PLAT	8		0
A8K061	38.8227	4	2.62961e-06	0	100	127.97	4.7	27.2277	23.1609	0	3.53312e-05	cDNA FLJ77880, highly similar to Homo sapiens angiopoietin-like 3, mRNA OS=Homo sapiens PE=2 SV=1	0	8.558	8	4	9	4	1	460	53.6	6.6	21.22	4	27329	ANGPTL3	1		0
D6W633	33.4082	4	4.78792e-06	0	100	128.277	4.7	27.2931	27.0597	0	4.18477e-05	Protein tyrosine phosphatase, receptor type, S, isoform CRA_a OS=Homo sapiens GN=PTPRS PE=4 SV=1	0	34.05	10	9	14	2	1	1310	143.3	6.24	49.11	9	5802	PTPRS	19		5
H0Y6Z7	37.0379	4	3.17292e-06	0	100	129.368	4.7	27.5251	24.3909	0	3.53312e-05	Receptor-type tyrosine-protein phosphatase F (Fragment) OS=Homo sapiens GN=PTPRF PE=1 SV=1	0	27.557	7	9	9	6	1	1553	174.8	6.6	28.2	9			1	ENSG00000142949.16	3
A0A024RC33	31.509	4	6.04645e-06	0	0	386.749	13.5196	28.6065	28.7508	25.6098	4.78737e-05	Microtubule-associated protein, RP/EB family, member 2, isoform CRA_a OS=Homo sapiens GN=MAPRE2 PE=4 SV=1	0	51.405	50	13	23	13	1	327	37	5.57	74.39	13	10982	MAPRE2	18	ENSG00000166974.12	0
B1ALD9	22.8026	4	2.19112e-05	0	100	136.463	4.7	29.0347	41.2894	0	9.88811e-05	Periostin OS=Homo sapiens GN=POSTN PE=1 SV=1	0	191.302	52	33	114	0	1	808	90.1	7.94	407.16	33	10631	POSTN	13	ENSG00000133110.14	3
B2R6V9	38.8411	4	2.62463e-06	0	100	136.582	4.7	29.0599	23.6183	0	3.53312e-05	cDNA, FLJ93141, highly similar to Homo sapiens coagulation factor XIII, A1 polypeptide (F13A1), mRNA OS=Homo sapiens PE=2 SV=1	0	12.926	7	4	6	4	1	732	83.2	6	18.91	4	2162	F13A1	6		0
A0A087WZP6	20.062	4	3.64331e-05	0	100	140.463	4.7	29.8858	47.9391	0	0.000130423	Nidogen-2 OS=Homo sapiens GN=NID2 PE=1 SV=1	0	13.937	8	7	8	7	1	969	107	5.69	21.74	7	22795	NID2	14	ENSG00000087303.17	0
A0A024R104	31.0995	4	6.37017e-06	0	100	140.924	4.7	29.9839	30.0133	0	4.92773e-05	Contactin 1, isoform CRA_a OS=Homo sapiens GN=CNTN1 PE=4 SV=1	0	23.16	10	8	10	8	1	1018	113.2	5.9	27.16	8	1272	CNTN1	12	ENSG00000018236.14	0
Q6FHK8	32.0415	4	5.65569e-06	0	100	141.566	4.7	30.1204	29.1346	0	4.69911e-05	Phosphoglycerate mutase OS=Homo sapiens GN=PGAM1 PE=2 SV=1	0	16.806	22	5	5	5	1	254	28.8	7.18	16.71	5	5223	PGAM1	10		0
A8K660	22.6935	4	2.23327e-05	0	100	143.305	4.7	30.4905	42.1571	0	9.88811e-05	Adiponectin OS=Homo sapiens GN=ADIPOQ PE=2 SV=1	0.018	1.004	3	1	2	1	1	244	26.4	5.74	4.48	1	9370	ADIPOQ	3	ENSG00000181092.9	0
Q2HXI4	37.501	4	3.01942e-06	0	100	149.012	4.7	31.7047	25.139	0	3.53312e-05	Protein tyrosine phosphatase receptor type D OS=Homo sapiens GN=PTPRD PE=2 SV=1	0	48.43	11	15	15	13	1	1912	214.7	6.57	47.09	15	5789	PTPRD	9		2
B4DRF2	43.957	4	1.60156e-06	0	100	153.803	4.7	32.7239	21.5568	0	3.52308e-05	cDNA FLJ58124, highly similar to Complement factor I (EC 3.4.21.45) OS=Homo sapiens PE=2 SV=1	0	9.166	2	1	4	1	1	591	66.7	7.52	14.92	1	3426	CFI	4		0
Q59G10	37.0617	4	3.16477e-06	0	100	155.605	4.7	33.1074	25.7754	0	3.53312e-05	Aldehyde dehydrogenase 1 family, member L1 variant (Fragment) OS=Homo sapiens PE=2 SV=1	0	16.695	6	6	7	6	1	954	104	6.42	19.63	6	10840	ALDH1L1	3		0
J3KQ66	33.695	4	4.62747e-06	0	100	167.057	4.7	35.5441	29.0485	0	4.18477e-05	Reelin OS=Homo sapiens GN=RELN PE=1 SV=1	0	37.38	5	13	16	13	1	3460	388.2	5.88	45.1	13			7	ENSG00000189056.13	0
A8K9L8	26.8047	4	1.15157e-05	0	100	181.223	4.7	38.5581	37.8542	0	7.17601e-05	cDNA FLJ76964, highly similar to Homo sapiens tropomodulin 2 (neuronal) (TMOD2), mRNA OS=Homo sapiens PE=2 SV=1	0.013	1.034	2	1	7	1	1	351	39.6	5.27	14.82	1	29767	TMOD2	15		0
Q6MZL6	22.4728	4	2.32174e-05	0	100	182.082	4.7	38.7408	45.8772	0	0.000102126	Uncharacterized protein DKFZp686G02190 (Fragment) OS=Homo sapiens GN=DKFZp686G02190 PE=2 SV=1	0	50.228	36	12	32	9	1	430	48.5	4.36	103.6	12	7058	THBS2	6		0
A6XND0	41.4034	4	2.03386e-06	0	100	185.365	4.7	39.4393	24.1805	0	3.53312e-05	Insulin-like growth factor-binding protein 3 OS=Homo sapiens GN=IGFBP3 PE=1 SV=1	0	19.511	32	7	12	7	1	270	29.7	8.53	34.86	7	3486	IGFBP3	7	ENSG00000146674.14	0
B2RAN2	33.0298	4	5.01046e-06	0	100	186.156	4.7	39.6077	30.5976	0	4.26841e-05	cDNA, FLJ95014, highly similar to Homo sapiens vanin 1 (VNN1), mRNA OS=Homo sapiens PE=2 SV=1	0	7.086	7	3	3	3	1	513	57	5.57	5.51	3	8876	VNN1	6		0
B3KRN4	44.2599	4	1.55823e-06	0	100	186.342	4.7	39.6472	22.6125	0	3.52308e-05	cDNA FLJ34625 fis, clone KIDNE2015244, highly similar to Serine protease HTRA1 (EC 3.4.21.-) OS=Homo sapiens PE=2 SV=1	0	30.058	30	8	15	8	1	447	48.4	10.13	46.54	8	5654	HTRA1	10		0
B4DWA6	34.4966	4	4.21323e-06	0	100	189.81	4.7	40.3851	29.4023	0	4.0929e-05	cDNA FLJ60094, highly similar to F-actin capping protein subunit beta OS=Homo sapiens PE=2 SV=1	0	14.126	24	7	8	7	1	335	37.5	6.14	20.68	7	832	CAPZB	1		0
V9HVY1	31.7884	4	5.83735e-06	0	100	190.791	4.7	40.5937	32.0735	0	4.73318e-05	Epididymis secretory sperm binding protein Li 78p OS=Homo sapiens GN=HEL-S-78p PE=2 SV=1	0	7.845	7	4	12	4	1	491	55.9	8.27	29.24	4	2244	FGB	4	ENSG00000171564.11	0
A0A024R6R4	16.9423	4	7.11606e-05	0	0	805.6	19.5674	41.1705	51.1096	28.2324	0.000191937	Matrix metallopeptidase 2 (Gelatinase A, 72kDa gelatinase, 72kDa type IV collagenase), isoform CRA_a OS=Homo sapiens GN=MMP2 PE=3 SV=1	0	122.345	57	28	62	28	1	660	73.8	5.47	216.2	28	4313	MMP2	16	ENSG00000087245.12	0
B0YIW2	31.0036	4	6.44905e-06	0	100	194.001	4.7	41.2768	33.0836	0	4.93205e-05	Apolipoprotein C-III OS=Homo sapiens GN=APOC3 PE=1 SV=1	0	13.12	14	1	9	1	1	117	12.8	8.18	39.34	1	345	APOC3	11	ENSG00000110245.11	0
B4DPQ0	37.9036	4	2.89345e-06	0	100	201.959	4.7	42.9701	27.1264	0	3.53312e-05	Complement C1r subcomponent OS=Homo sapiens GN=C1R PE=1 SV=1	0	11.656	8	6	9	6	1	719	81.8	6.37	23.14	6	715	C1R	12	ENSG00000159403.15	0
D2JYH4	42.6901	4	1.79992e-06	0	100	207.811	4.7	44.2152	24.1811	0	3.52308e-05	Actin, alpha 2, smooth muscle, aorta OS=Homo sapiens GN=ACTA2 PE=3 SV=1	0	58.126	32	10	69	4	1	377	42	5.39	235.37	10	59	ACTA2	10	ENSG00000107796.13	0
Q5U0B9	37.4142	4	3.04748e-06	0	100	212.724	4.7	45.2603	27.8882	0	3.53312e-05	Stem cell growth factor; lymphocyte secreted C-type lectin OS=Homo sapiens PE=2 SV=1	0	36.293	34	9	20	9	1	323	35.6	5.16	63.03	9	6320	CLEC11A	19		0
Q59G48	27.6949	4	1.01108e-05	0	100	212.855	4.7	45.2883	38.2789	0	6.7372e-05	C1q and tumor necrosis factor related protein 3 variant (Fragment) OS=Homo sapiens PE=2 SV=1	0	10.081	10	3	7	3	1	312	33.8	8.43	19.37	3	100534612	C1QTNF3-AMACR	5		0
Q14473	44.8642	4	1.47609e-06	0	100	218.824	4.7	46.5583	23.2996	0	3.52308e-05	Uncharacterized protein OS=Homo sapiens PE=3 SV=1	0	4.331	11	2	8	1	1	175	18.9	6.79	17.9	2	3043	HBB	11		1
D3DR24	47.9995	4	1.12706e-06	0	100	226.872	4.7	48.2707	21.9503	0	3.52308e-05	Exostoses (Multiple) 2, isoform CRA_a OS=Homo sapiens GN=EXT2 PE=4 SV=1	0	24.579	18	11	12	11	1	731	83.7	6.16	36.1	11	2132	EXT2	11		0
A0A0C4DH07	67.6904	4	2.85372e-07	0	100	229.502	4.7	48.8302	15.5203	0	3.52308e-05	Latent-transforming growth factor beta-binding protein 4 OS=Homo sapiens GN=LTBP4 PE=1 SV=1	0	68.864	14	16	27	16	1	1587	169.3	5.29	83.7	16	8425	LTBP4	19	ENSG00000090006.17	0
E7ES19	38.2161	4	2.80018e-06	0	100	246.926	4.7	52.5375	28.3896	0	3.53312e-05	Thrombospondin-4 OS=Homo sapiens GN=THBS4 PE=1 SV=1	0	75.5	28	14	68	11	1	870	95.9	4.63	273.08	14	7060	THBS4	5	ENSG00000113296.14	0
X5D2Q8	48.9713	4	1.04035e-06	0	100	251.681	4.7	53.5492	22.094	0	3.52308e-05	Neuropilin 2 isoform A (Fragment) OS=Homo sapiens GN=NRP2 PE=1 SV=1	0	42.016	16	9	14	9	1	931	104.8	5.17	44.35	9	8828	NRP2	2	ENSG00000118257.16	0
C0JYY2	10.0203	4	0.000557618	0	0	1713.21	31.9625	53.6005	37.1943	99.6046	0.000967208	Apolipoprotein B (Including Ag(X) antigen) OS=Homo sapiens GN=APOB PE=4 SV=1	0	66.307	3	13	71	13	1	4563	515.2	7.05	209.45	13	338	APOB	2		0
A0A024R610	36.3356	4	3.42479e-06	0	100	252.171	4.7	53.6534	30.0869	0	3.54597e-05	Neogenin homolog 1 (Chicken), isoform CRA_a OS=Homo sapiens GN=NEO1 PE=4 SV=1	0	17.697	4	4	7	4	1	1257	137.6	6.34	23.56	4	4756	NEO1	15		0
B4E1E1	34.0315	4	4.44765e-06	0	100	256.444	4.7	54.5625	32.3658	0	4.18017e-05	cDNA FLJ51598, highly similar to C4b-binding protein alpha chain OS=Homo sapiens PE=2 SV=1	0.003	1.695	1	1	4	1	1	561	62.8	6.68	9.7	1	722	C4BPA	1		0
F5H1C6	38.1076	4	2.83213e-06	0	100	260.959	4.7	55.5232	28.8869	0	3.53312e-05	Fermitin family homolog 3 (Fragment) OS=Homo sapiens GN=FERMT3 PE=1 SV=1	0	14.31	21	6	9	6	1	286	33.1	7.87	19.88	6			11	ENSG00000149781.12	0
J3KMX3	35.6256	4	3.70533e-06	0	100	285.037	4.7	60.6461	31.7038	0	3.66719e-05	Alpha-fetoprotein OS=Homo sapiens GN=AFP PE=1 SV=1	0	11.33	7	4	12	4	1	622	70.4	5.55	36.39	4			4	ENSG00000081051.7	0
A0A024R962	27.0083	4	1.11739e-05	0	100	285.829	4.7	60.8147	42.6145	0	7.07292e-05	HCG40889, isoform CRA_b OS=Homo sapiens GN=hCG_40889 PE=4 SV=1	0	12.386	2	2	17	2	1	1231	139	6.62	58.12	2	3075	CFH	1	ENSG00000000971.15	0
A0A161I202	38.099	4	2.83468e-06	0	100	288.583	4.7	61.4006	29.648	0	3.53312e-05	Lactoferrin OS=Homo sapiens GN=LTF PE=2 SV=1	0	12.618	4	3	12	3	1	711	78.3	8.18	33.64	3	4057	LTF	3		0
A0A0K0K1H8	37.2662	4	3.09605e-06	0	100	294.41	4.7	62.6404	30.4937	0	3.53312e-05	Epididymis secretory sperm binding protein Li 71p OS=Homo sapiens GN=HEL-S-71p PE=2 SV=1	0.002	2.195	3	2	7	2	1	698	77	7.21	12.46	2	7018	TF	3		0
Q6FH10	20.5095	4	3.33795e-05	0	100	296.413	4.7	63.0665	58.5219	0	0.000125144	Decorin OS=Homo sapiens GN=DCN PE=2 SV=1	0	30.018	26	9	18	8	1	359	39.7	8.54	60.04	9	1634	DCN	12	ENSG00000011465.16	0
A8K2T4	46.4071	4	1.28965e-06	0	100	298.824	4.7	63.5795	24.3824	0	3.52308e-05	cDNA FLJ78207, highly similar to Human complement protein component C7 mRNA OS=Homo sapiens PE=2 SV=1	0	6.882	3	3	11	3	1	843	93.3	6.51	29.32	3	730	C7	5		0
A0A140TA33	41.4997	4	2.01508e-06	0	100	318.585	4.7	67.784	27.8033	0	3.53312e-05	Tenascin-X OS=Homo sapiens GN=TNXB PE=1 SV=1	0	30.123	3	10	18	10	1	4242	458	5.17	52.53	10			CHR_HSCHR6_MHC_DBB_CTG1	ENSG00000231608.9	0
A0A140VJC8	36.7604	4	3.26958e-06	0	100	320.033	4.7	68.0921	31.5865	0	3.53312e-05	Testicular tissue protein Li 2 OS=Homo sapiens PE=2 SV=1	0	32.535	23	11	12	11	1	770	86.9	4.82	34.77	11	351	APP	21	ENSG00000142192.20	0
M1LAK4	88.5532	4	9.74909e-08	0	100	324.841	4.7	69.1151	12.9002	0	3.52308e-05	Olfactomedin-like 3, isoform CRA_b OS=Homo sapiens GN=OLFML3 PE=4 SV=1	0	39.632	37	13	20	13	1	406	46	6.57	66.27	13	56944	OLFML3	1	ENSG00000116774.11	0
W8QRJ0	44.2742	4	1.55622e-06	0	100	341.039	4.7	72.5614	26.4357	0	3.52308e-05	Lysyl oxidase-like 2 protein isoform b (Fragment) OS=Homo sapiens GN=LOXL2 PE=2 SV=1	0	71.284	29	16	28	11	1	752	84.2	6.27	97.76	16	4017	LOXL2	8		5
B2RDY9	42.7755	4	1.78563e-06	0	100	344.625	4.7	73.3245	27.4646	0	3.52308e-05	Adenylyl cyclase-associated protein OS=Homo sapiens PE=2 SV=1	0	27.134	24	9	18	9	1	475	51.6	8.22	54.95	9	10487	CAP1	1		0
A8K9M5	46.3	4	1.3016e-06	0	100	345.032	4.7	73.4111	25.3129	0	3.52308e-05	cDNA FLJ77947, highly similar to Human complement protein C8 beta subunit mRNA OS=Homo sapiens PE=2 SV=1	0	11.632	7	3	5	3	1	591	67	8.18	15.18	3	732	C8B	1		0
A0A140VKF3	42.2016	4	1.88456e-06	0	100	348.306	4.7	74.1076	27.9236	0	3.52308e-05	Testis tissue sperm-binding protein Li 70n OS=Homo sapiens PE=2 SV=1	0	24.846	9	4	17	4	1	418	46.3	6.38	54.53	4	5176	SERPINF1	17	ENSG00000132386.10	0
A0A024R5Z9	36.5244	4	3.35468e-06	0	100	349.803	4.7	74.4262	32.5045	0	3.53312e-05	Pyruvate kinase OS=Homo sapiens GN=PKM2 PE=3 SV=1	0	74.226	42	17	39	17	1	531	58	7.71	139.91	17	5315	PKM	15	ENSG00000067225.17	0
Q53GK6	8.75217	4	0.000939301	0	0	1211.44	14.9862	80.837	25.5157	100	0.00152325	Beta actin variant (Fragment) OS=Homo sapiens PE=2 SV=1	0	129.896	63	15	102	9	1	375	41.7	5.48	383.54	15	60	ACTB	7		8
Q5M8T4	26.1857	4	1.26382e-05	0	100	381.487	4.7	81.1674	47.4863	0	7.52698e-05	Connective tissue growth factor OS=Homo sapiens GN=CTGF PE=2 SV=1	0	57.484	64	18	30	18	1	349	38	7.94	88.74	18	1490	CTGF	6		0
B7ZLY3	58.1324	4	5.24351e-07	0	100	399.547	4.7	85.01	20.7443	0	3.52308e-05	LTBP1 protein OS=Homo sapiens GN=LTBP1 PE=2 SV=1	0	86.074	21	22	31	22	1	1353	148.4	5.1	96.57	22	4052	LTBP1	2		0
A0A024R2Q7	45.0353	4	1.45383e-06	0	100	406.184	4.7	86.4221	27.071	0	3.52308e-05	C-type lectin domain family 3, member B, isoform CRA_a OS=Homo sapiens GN=CLEC3B PE=4 SV=1	0	31.612	29	4	13	4	1	202	22.5	5.67	46.62	4	7123	CLEC3B	3	ENSG00000163815.5	0
Q6AZ94	46.1894	4	1.31409e-06	0	100	435.233	4.7	92.6027	26.794	0	3.52308e-05	Latent transforming growth factor beta binding protein 2 OS=Homo sapiens GN=LTBP2 PE=2 SV=1	0	81.473	18	24	32	24	1	1821	194.9	5.19	108.04	24	4053	LTBP2	14		0
A0A024R498	40.4601	4	2.22986e-06	0	100	440.239	4.7	93.6678	30.8328	0	3.53312e-05	Serpin peptidase inhibitor, clade E (Nexin, plasminogen activator inhibitor type 1), member 2, isoform CRA_b OS=Homo sapiens GN=SERPINE2 PE=3 SV=1	0	66.954	53	18	33	18	1	397	44	9.38	94.67	18	5270	SERPINE2	2	ENSG00000135919.12	0
A0A0F7G8J1	43.3386	4	1.69477e-06	0	100	451.283	4.7	96.0177	28.8629	0	3.52308e-05	Plasminogen OS=Homo sapiens GN=PLG PE=2 SV=1	0	17.66	8	8	31	7	1	809	90.6	7.36	68.12	8					1
D9IWP9	48.8052	4	1.05457e-06	0	100	453.594	4.7	96.5094	25.55	0	3.52308e-05	Beta-2-glycoprotein I (Fragment) OS=Homo sapiens PE=2 SV=1	0	4.796	6	2	6	2	1	326	36.2	8	12.81	2	350	APOH	17		0
A0A0S2Z3D5	36.6036	4	3.3258e-06	0	100	461.061	4.7	98.098	34.6249	0	3.53312e-05	Apolipoprotein E isoform 1 (Fragment) OS=Homo sapiens GN=APOE PE=2 SV=1	0	18.16	12	4	22	4	1	317	36.1	5.73	63.54	4	348	APOE	19	ENSG00000130203.9	0
B7Z8Q2	56.9019	4	5.71149e-07	0	100	464.193	4.7	98.7646	21.9351	0	3.52308e-05	cDNA FLJ55606, highly similar to Alpha-2-HS-glycoprotein OS=Homo sapiens PE=2 SV=1	0	12.686	5	3	17	3	1	433	46.6	6.28	44.89	3	197	AHSG	3		0
A0A140VKE5	43.2004	4	1.71652e-06	0	100	512.713	4.7	109.088	29.8031	0	3.52308e-05	Sulfhydryl oxidase OS=Homo sapiens GN=QSCN6 PE=2 SV=1	0	42.65	24	12	22	12	1	604	66.8	8.56	66.95	12	5768	QSOX1	1	ENSG00000116260.16	0
A0A024R3E3	38.6645	4	2.67281e-06	0	100	527.303	4.7	112.192	33.6898	0	3.53312e-05	Apolipoprotein A-I, isoform CRA_a OS=Homo sapiens GN=APOA1 PE=3 SV=1	0	13.133	6	1	14	1	1	267	30.8	5.76	66.14	1	335	APOA1	11	ENSG00000118137.9	0
G3XAP6	57.047	4	5.65369e-07	0	100	584.904	4.7	124.448	23.007	0	3.52308e-05	Cartilage oligomeric matrix protein OS=Homo sapiens GN=COMP PE=1 SV=1	0	67.606	29	15	43	13	1	724	79.6	4.61	142.84	15	1311	COMP	19	ENSG00000105664.10	2
Q53G85	49.5315	4	9.9414e-07	0	100	644.265	4.7	137.078	27.1631	0	3.52308e-05	Elongation factor 1-alpha (Fragment) OS=Homo sapiens PE=2 SV=1	0	58.639	47	17	36	17	1	462	50.1	9.01	102.86	17	1915	EEF1A1	6		0
A0A024RDW8	52.4664	4	7.89904e-07	0	100	705.932	4.7	150.198	26.0846	0	3.52308e-05	Collagen, type IV, alpha 2, isoform CRA_a OS=Homo sapiens GN=COL4A2 PE=3 SV=1	0	114.609	28	28	46	28	1	1712	167.4	8.66	155.51	28	1284	COL4A2	13	ENSG00000134871.17	0
B3KT06	44.4934	4	1.52584e-06	0	100	766.476	4.7	163.08	31.4923	0	3.52308e-05	Tubulin alpha chain OS=Homo sapiens PE=2 SV=1	0	74.758	56	18	51	7	1	416	46.3	5.14	175.07	18	10376	TUBA1B	12		9
A0A0A0MRJ7	53.8901	4	7.09773e-07	0	100	802.384	4.7	170.72	26.0431	0	3.52308e-05	Coagulation factor V OS=Homo sapiens GN=F5 PE=1 SV=1	0	57.236	6	13	43	13	1	2229	252.1	6.05	135.05	13			1	ENSG00000198734.10	0
Q4LE33	46.1089	4	1.32329e-06	0	100	829.19	4.7	176.423	30.8285	0	3.52308e-05	TNC variant protein (Fragment) OS=Homo sapiens GN=TNC variant protein PE=2 SV=1	0	127.935	22	36	50	3	1	2233	244.2	4.94	166.88	36	3371	TNC	9		22
D3DRR6	45.3339	4	1.41596e-06	0	100	892.337	4.7	189.859	31.8474	0	3.52308e-05	Inter-alpha (Globulin) inhibitor H2, isoform CRA_a OS=Homo sapiens GN=ITIH2 PE=4 SV=1	0	32.106	12	10	31	10	1	947	106.5	6.95	75.91	10	3698	ITIH2	10		0
D6RF35	55.0571	4	6.51542e-07	0	100	909.071	4.7	193.419	26.1124	0	3.52308e-05	Vitamin D-binding protein OS=Homo sapiens GN=GC PE=1 SV=1	0	23.487	12	5	117	5	1	476	53	5.52	444.14	5			4	ENSG00000145321.12	0
E9PIT3	51.7753	4	8.32879e-07	0	100	1114.94	4.7	237.221	28.9504	0	3.52308e-05	Prothrombin OS=Homo sapiens GN=F2 PE=1 SV=1	0	63.905	14	9	82	9	1	583	65.4	5.71	252.37	9			11	ENSG00000180210.14	0
A0A0G2JPR0	35.7279	4	3.66317e-06	0	100	1569.52	4.7	333.94	45.8522	0	3.66719e-05	Complement C4-A OS=Homo sapiens GN=C4A PE=1 SV=1	0	40.516	7	10	82	10	1	1744	192.8	7.03	318.04	10		LOC100294156	CHR_HSCHR6_MHC_DBB_CTG1	ENSG00000244207.8	0
Q8NBH6	56.7427	4	5.77582e-07	0	100	1708.47	4.7	363.504	28.4587	0	3.52308e-05	Fibulin-1 OS=Homo sapiens PE=2 SV=1	0	87.014	30	15	144	6	1	638	70.5	5.91	525.62	15	2192	FBLN1	22		6
V9HWA9	81.2726	4	1.37384e-07	0	100	7184.35	4.7	1528.59	24.5902	0	3.52308e-05	Epididymis secretory sperm binding protein Li 62p OS=Homo sapiens GN=HEL-S-62p PE=2 SV=1	0	92.149	11	19	361	19	1	1663	187	6.4	1279.39	19	718	C3	19	ENSG00000125730.16	0
