# Supplementary material for: A comprehensive proteomics profiling identifies NRP1 as a novel identity marker of human bone marrow mesenchymal stromal cell-derived small extracellular vesicles
Source: Stem Cell Res Ther. 2019 Dec 18;10:401. doi: 10.1186/s13287-019-1516-2 (PMC6921509; doi:10.1186/s13287-019-1516-2)
Supplement: Supplementary file 6 — Additional file 6: Table S3. EV proteins of the top 100 Exocarta database identified in the 270 protein hBM-MSC-EV dataset. [file 13287_2019_1516_MOESM6_ESM.xlsx]

## Sheet: Additional Table 3
Additional Table S3: EV proteins of the top 100 Exocarta database identified in the 270 protein hBM-MSC-EV dataset
Gene name of the top 100 EV proteins in Exocarta	Identified in the hBM-MSC-EV proteomics 270 protein dataset	Validated by flow cytometry (FC) or Western blot (WB)
A2M	Yes	No
ACLY	No	No
ACTB	No	No
ACTG1	No	No
ACTN4	No	No
AHCY	Yes	No
ALB	No	No
ALDOA	No	No
ANXA1	No	No
ANXA11	No	No
ANXA2	No	No
ANXA4	No	No
ANXA5	No	No
ANXA6	No	No
ARF1	No	No
ATP1A1	No	No
BSG	No	No
CCT2	No	No
CCT3	No	No
CCT5	No	No
CD63	No	Yes/FC
CD81	No	Yes/FC
CD9	No	Yes/FC
CDC42	No	No
CFL1	No	No
CLIC1	No	No
CLTC	No	No
EEF1A1	Yes	No
EEF2	No	No
EHD4	No	No
ENO1	No	No
EZR	No	No
FASN	No	No
FLNA	No	No
FLOT1	No	No
GAPDH	No	No
GDI2	No	No
GNAI2	No	No
GNAS	No	No
GNB1	No	No
GNB2	No	No
HIST1H4A	No	No
HIST1H4B	No	No
HIST2H4A	No	No
HSP90AA1	No	No
HSP90AB1	No	WB (not present)
HSPA1A	No	No
HSPA5	No	No
HSPA8	No	No
ITGA6	No	No
ITGB1	No	No
KPNB1	No	No
LAMP2	No	No
LDHA	No	No
LDHB	No	No
LGALS3BP	Yes	No
MFGE8	No	No
MSN	No	No
MVP	No	No
MYH9	No	No
PDCD6IP	No	No
PFN1	No	No
PGK1	No	No
PKM	Yes	No
PPIA	Yes	No
PRDX1	No	No
PRDX2	No	No
PTGFRN	No	No
RAB14	No	No
RAB1A	No	No
RAB5A	No	No
RAB5B	No	No
RAB5C	No	No
RAB7A	No	No
RAB8A	No	No
RAC1	No	No
RAN	No	No
RAP1B	No	No
RHOA	No	No
SDCBP	No	No
SLC16A1	No	No
SLC3A2	No	No
STOM	No	No
TCP1	No	No
TFRC	No	No
THBS1	Yes	No
TKT	No	No
TPI1	Yes	No
TSG101	No	No
TUBA1A	No	No
TUBA1B	Yes	No
TUBA1C	No	No
UBA1	No	No
VCP	No	No
YWHAB	No	No
YWHAE	Yes	No
YWHAG	No	No
YWHAH	No	No
YWHAQ	No	No
YWHAZ	No	No
