# Supplementary material for: A comprehensive proteomics profiling identifies NRP1 as a novel identity marker of human bone marrow mesenchymal stromal cell-derived small extracellular vesicles
Source: Stem Cell Res Ther. 2019 Dec 18;10:401. doi: 10.1186/s13287-019-1516-2 (PMC6921509; doi:10.1186/s13287-019-1516-2)
Supplement: Supplementary file 7 — Additional file 7: Table S4. TMT labels used for the mass spectrometry analysis of the hBM-MSCs and hBM-MSC-EV samples. [file 13287_2019_1516_MOESM7_ESM.xlsx]

## Sheet: Additional Table S4
Additional Table S4: TMT labels used for the mass spectrometry analysis of the hBM-MSCs and hBM-MSC-sEV samples
		TMT10 Labels
Sample grouping	Donor ID	Experimental replicate 1	Experimental replicate 2
hBM-MSCs	Donor 1	126	129N
	Donor 2	127N	129C
	Donor 3	127C	130N
	Donor 4	128N	130C
	Donor 5	128C	131
hBM-MSC-sEVs	Donor 1	129N	126
	Donor 2	129C	127N
	Donor 3	130N	127C
	Donor 4	130C	128N
	Donor 5	131	128C
