# Supplementary material for: A comprehensive proteomics profiling identifies NRP1 as a novel identity marker of human bone marrow mesenchymal stromal cell-derived small extracellular vesicles
Source: Stem Cell Res Ther. 2019 Dec 18;10:401. doi: 10.1186/s13287-019-1516-2 (PMC6921509; doi:10.1186/s13287-019-1516-2)
Supplement: Supplementary file 8 — Additional file 8: Table S5. (a) The most enriched pathway for the analysis of the cellular and molecular biological category, (b) The second most enriched pathway for the analysis of the cellular and molecular biological category, (c) The most enriched pathway for the physiological development and functions biological category, (d) The second most enriched pathway for the physiological development and functions biological category. [file 13287_2019_1516_MOESM8_ESM.xlsx]

## Sheet: Cell Movement
Additional Table S5a. The most enriched pathway for the analysis of the cellular and molecular biological category.
Categories	Diseases or Functions Annotation	p-Value	Predicted Activation State	Activation z-score	Molecules	# Molecules
Cellular Movement	Homing of cells	1.58e-13	Increased	4.79	AFP,ANGPT1,ANGPTL2,APOA1,APOE,APP,C3,C4A/C4B,CDH13,CLU,CORO1A,CTGF,DAPK2,DNM1,ENPP2,F10,F2,FBN1,FN1,IGF1,IGFBP3,INHBA,ITGA2,LGALS1,MMP2,MMP9,MST1,NRP1,NRP2,PLAT,PLG,SERPINE1,SERPINF1,TGFB1,TGFB2,THBS1,THBS2,THBS4,VEGFC,VTN,WNT5A	41
Cellular Movement	Chemotaxis	5.15e-13	Increased	4.756	AFP,ANGPT1,ANGPTL2,APOA1,APOE,APP,C3,C4A/C4B,CDH13,CLU,CORO1A,CTGF,DAPK2,ENPP2,F10,F2,FBN1,FN1,IGF1,INHBA,ITGA2,LGALS1,MMP2,MMP9,MST1,NRP1,NRP2,PLAT,PLG,SERPINE1,SERPINF1,TGFB1,TGFB2,THBS1,THBS2,THBS4,VEGFC,VTN,WNT5A	39
Cellular Movement	Cell movement	3.7e-35	Increased	4.74	ACTA2,ACTB,ADAMTS1,ADAMTS13,ADIPOQ,AFP,AHCY,AHSG,ANGPT1,ANGPTL2,ANGPTL3,APOA1,APOB,APOE,APOH,APP,BGN,C2,C3,C4A/C4B,C6,CALD1,CALU,CAP1,CDH13,CDH5,CFH,CLEC11A,CLU,CNTN1,COL11A1,COL18A1,COL2A1,COL4A2,COMP,CORO1A,CORO1C,CTGF,DAPK2,DCN,DCTN2,DMBT1,DNM1,ECM1,EFEMP1,ENPP2,F10,F13A1,F2,FAT1,FBLN5,FBN1,FERMT3,FGA,FGB,FHL1,FMOD,FN1,FST,GC,GPC1,HABP2,HSPG2,HTRA1,IGF1,IGFBP2,IGFBP3,IGFBP4,IGFBP5,INHBA,ITGA2,…	134
Cellular Movement	Migration of cells	2.41e-31	Increased	4.352	ACTA2,ACTB,ADAMTS1,ADAMTS13,ADIPOQ,AHCY,AHSG,ANGPT1,ANGPTL2,ANGPTL3,APOA1,APOB,APOE,APOH,APP,BGN,C2,C3,C4A/C4B,C6,CALD1,CALU,CAP1,CDH13,CDH5,CFH,CLEC11A,CLU,CNTN1,COL11A1,COL18A1,COL4A2,COMP,CORO1A,CORO1C,CTGF,DAPK2,DCN,DCTN2,DMBT1,ECM1,EFEMP1,ENPP2,F10,F13A1,F2,FAT1,FBLN5,FERMT3,FGA,FGB,FHL1,FMOD,FN1,GC,GPC1,HABP2,HTRA1,IGF1,IGFBP2,IGFBP3,IGFBP4,IGFBP5,INHBA,ITGA2,ITGBL1,LAMA2,LAMA3,LCAT,LGALS1,…	121
Cellular Movement	Cell movement of tumor cell lines	6.22e-20	Increased	3.868	ACTA2,ADIPOQ,APP,C3,CALD1,CALU,CAP1,CDH13,CDH5,CLU,COL11A1,COL18A1,CTGF,DCN,ECM1,EFEMP1,ENPP2,F2,FAT1,FBLN5,FBN1,FERMT3,FGA,FN1,GC,HTRA1,IGF1,IGFBP2,IGFBP3,IGFBP4,ITGA2,ITGBL1,LAMA3,LGALS1,LGALS3BP,LTBP2,MMP2,MMP9,MST1,NOTCH3,NRP1,NRP2,PACSIN2,PARVB,PKM,PLAT,PLG,POSTN,S100A1,SERPINE1,SERPINF1,TFPI,TGFB1,TGFB2,TGFBI,THBS1,THBS2,TIMP1,TIMP2,TNC,TNFRSF11B,TNN,TPM1,TPM3,VCAN,VEGFC,VTN,WNT5A	68
Cell Morphology,Cellular Movement	Cell spreading	3.49e-17	Increased	3.296	ANGPT1,ANGPTL2,C3,CAP1,CORO1A,DCTN2,FBN1,FERMT3,FN1,HSPG2,IGF1,IGFBP5,ITGA2,LAMA2,LAMA3,LGALS1,MMP9,PACSIN2,PARVB,POSTN,RRBP1,SERPINE1,TFPI,TGFB1,TGFBI,THBS1,THBS2,TNC,TNN,TPM1,VTN,VWF	32
Cellular Movement	Invasion of tumor cell lines	9.77e-16	Increased	3.176	ACTA2,ADAMTS1,ADIPOQ,APP,CAP1,CDH13,CFH,CLU,COL11A1,COL18A1,COL2A1,CTGF,DCN,ECM1,EFEMP1,ENPP2,F2,FAT1,FBLN1,FBLN5,FERMT3,FN1,HTRA1,IGF1,IGFBP2,LGALS1,LOXL2,MMP2,MMP9,MST1,NEO1,NRP1,NRP2,PARVB,PKM,PLAT,PLG,POSTN,PTGES3,SCUBE3,SERPINE2,SERPINF1,TFPI,TGFB1,TGFB2,TGFBI,TIMP1,TIMP2,TNC,VCAN,VEGFC,VTN,WNT5A	53
Cellular Movement	Migration of tumor cell lines	1.68e-17	Increased	3.149	ACTA2,ADIPOQ,APP,CALD1,CALU,CDH13,CDH5,CLU,COL11A1,COL18A1,CTGF,DCN,ECM1,EFEMP1,ENPP2,F2,FAT1,FBLN5,FGA,FN1,HTRA1,IGF1,IGFBP2,IGFBP3,IGFBP4,ITGA2,ITGBL1,LAMA3,LGALS1,LGALS3BP,LTBP2,MMP2,MMP9,MST1,NRP1,NRP2,PACSIN2,PKM,PLAT,PLG,POSTN,SERPINE1,SERPINF1,TFPI,TGFB1,TGFBI,THBS1,THBS2,TIMP1,TIMP2,TNC,TNFRSF11B,TNN,TPM3,VCAN,VEGFC,VTN,WNT5A	58
Cellular Movement	Cell movement of myeloid cells	2.09e-19	Increased	3.035	ADAMTS13,ADIPOQ,ANGPT1,ANGPTL2,APOA1,APOE,APP,C2,C3,C4A/C4B,C6,CFH,CLEC11A,CORO1A,CTGF,DAPK2,DCTN2,DMBT1,F10,F2,FERMT3,FN1,IGFBP3,INHBA,LCAT,LGALS1,LTF,LUM,MMP9,MST1,NEO1,PLAT,PLG,PLTP,SERPINC1,SERPINE1,SERPINF1,TGFB1,TGFB2,THBS1,THBS2,THBS4,TIMP1,TIMP2,VCAN,VEGFC,VTN,VWF,WNT5A	49
Cellular Movement	Cell movement of dermal cells	1.14e-11	Increased	2.762	ADIPOQ,AHSG,ANGPT1,CTGF,FBN1,IGF1,ITGA2,LAMA3,LTF,MAPRE2,MMP9,POSTN,SERPINE1,TGFB1,THBS2,TIMP1	16
Cellular Movement	Invasion of cells	5.59e-22	Increased	2.456	ACTA2,ADAMTS1,ADIPOQ,AHCY,AHSG,APP,CAP1,CDH13,CDH5,CFH,CLU,COL11A1,COL18A1,COL2A1,CTGF,DCN,ECM1,EFEMP1,ENPP2,F2,FAT1,FBLN1,FBLN5,FERMT3,FMOD,FN1,FST,GPC1,HTRA1,IGF1,IGFBP2,INHBA,ITGA2,LAMA3,LGALS1,LOXL2,LTF,MMP2,MMP9,MST1,NEO1,NOTCH3,NRP1,NRP2,PARVB,PKM,PLAT,PLG,POSTN,PTGES3,RELN,RGN,SCUBE3,SERPINE1,SERPINE2,SERPINF1,SERPINF2,TFPI,TGFB1,TGFB2,TGFBI,THBS1,THBS2,TIMP1,TIMP2,TNC,VCAN,VEGFC,VTN,WNT5A	70
Cellular Movement	Migration of dermal cells	4.86e-11	Increased	2.408	ADIPOQ,AHSG,ANGPT1,CTGF,IGF1,ITGA2,LAMA3,LTF,MMP9,POSTN,SERPINE1,TGFB1,THBS2,TIMP1	14
Cellular Movement	Cell movement of epithelial cells	1.28e-15	Increased	2.4	ADIPOQ,AHSG,ANGPT1,CTGF,FBLN5,FBN1,IGF1,ITGA2,LAMA3,LTF,MAPRE2,MMP2,MMP9,MST1,PLG,POSTN,PTPRF,SERPINE1,SERPINF1,TGFB1,THBS2,TIMP1,VTN	23
Cellular Movement	Cell movement of melanoma cell lines	1.42e-12	Increased	2.217	CDH5,COL18A1,CTGF,FN1,ITGA2,LGALS3BP,LTBP2,MMP2,NRP1,SERPINE1,SERPINF1,TGFB1,TGFB2,THBS1,TIMP2,TNC,VCAN,VTN,WNT5A	19
Cellular Movement	Cell movement of connective tissue cells	8.2e-11	Increased	2.199	ACTB,ADIPOQ,ANGPT1,APOE,CTGF,ENPP2,FBN1,FN1,IGF1,LGALS1,LTF,MRC2,PACSIN2,POSTN,SERPINF1,TGFB1,THBS1,THBS2,TIMP2,TNN,VTN,WNT5A	22
Cellular Movement	Migration of epithelial cells	3.73e-16	Increased	2.022	ADIPOQ,AHSG,ANGPT1,CTGF,FBLN5,IGF1,ITGA2,LAMA3,LTF,MMP2,MMP9,MST1,PLG,POSTN,PTPRF,SERPINE1,SERPINF1,TGFB1,THBS2,TIMP1,VTN	21

## Sheet: Protein Synthesis
Additional Table S5b. The second most enriched pathway for the analysis of the cellular and molecular biological category.
Categories	Diseases or Functions Annotation	p-Value	Predicted Activation State	Activation z-score	Molecules	# Molecules
Protein Synthesis	Metabolism of protein	1.64e-22	Increased	2.401	ADAMTS13,ADIPOQ,AFP,AHSG,APOA1,APOB,APOE,APOM,APP,BMP1,C3,C4A/C4B,C4BPA,CALU,CLU,CPN1,DCTN2,DMBT1,EEF1A1,F11,F2,F5,FBN1,FGA,FGG,FN1,FST,GPC1,HSPG2,HTRA1,IGF1,IGFBP2,IGFBP3,IGFBP4,IGFBP5,INHBA,ITGA2,ITIH2,ITM2B,KLKB1,LCAT,LGALS1,LPL,LTBP1,LTBP4,LTF,MATN3,MMP2,MMP9,NPEPPS,PCOLCE,PLAT,PLG,PLTP,PPP1CA,PTGES3,QSOX1,RELN,RRBP1,SERPINA10,SERPINC1,SERPIND1,SERPINE1,SERPINE2,TF,TGFB1,TGFBI,THBS1,TIMP1,TIM…	75
Protein Synthesis	Quantity of protein lipid complex in blood	3.96e-09		1.395	APOA1,APOB,APOE,APOM,BHMT,COL18A1,FGG,FGL1,LCAT,LPL,PLG,PLTP	12
Protein Synthesis	Metabolism of cellular protein	1.51e-32			AFP,AHSG,APOA1,APOB,APOE,APP,C3,C4A/C4B,CALU,DMBT1,F2,F5,FBN1,FGA,FGG,FN1,HSPG2,IGF1,IGFBP2,IGFBP3,IGFBP4,IGFBP5,ITIH2,ITM2B,LGALS1,LTBP1,LTF,MATN3,MMP2,PLG,QSOX1,SERPINA10,SERPINC1,SERPIND1,TF,TGFBI,TIMP1,TNC,VCAN	39
Protein Synthesis	Metabolism of lipoprotein	2.11e-09			APOA1,APOB,APOE,APOM,HSPG2,LCAT,LPL	7

## Sheet: Tissue Development
Additional Table S5c. The most enriched pathway for the physiological development and functions biological category.
Categories	Diseases or Functions Annotation	p-Value	Predicted Activation State	Activation z-score	Molecules	# Molecules
Cellular Development,Cellular Growth and Proliferation,Organ Development,Skeletal and Muscular System Development and Function,Tissue Development	Proliferation of muscle cells	1.01e-14	Increased	2.023	ADIPOQ,APOE,CDH13,CLU,F2,FBLN5,FHL1,FN1,FST,HABP2,IGF1,IGFBP2,IGFBP3,IGFBP4,IGFBP5,INHBA,ITGA2,MLX,MMP9,NOTCH3,OGN,PLAT,PLG,POSTN,PTPRF,SERPINE1,SERPINF2,TFPI,TGFB1,THBS1,TIMP1,TNC,VCAN,VTN	34
Cellular Development,Cellular Growth and Proliferation,Nervous System Development and Function,Tissue Development	Proliferation of neuronal cells	2.27e-13	Increased	3.304	ACTB,AGRN,ANGPT1,APOE,APP,CAP1,CAPZB,CLU,ENPP2,EXT1,F2,FARP2,FBLN5,FN1,HBA1/HBA2,IGF1,LAMA2,LAMA3,LGALS1,MMP2,MMP9,NRP1,PLAT,PLG,PTPRF,PTPRS,RELN,SERPINE1,SERPINE2,SERPINF2,SPTBN1,TGFB1,THBS1,TMOD2,TNC,TNN,VCAN,VEGFC,VTN,WNT5A	40
Cellular Assembly and Organization,Tissue Development	Formation of filaments	5.21e-12	Increased	2.06	ADIPOQ,APOA1,APOE,APP,CALD1,CAPZB,CDH13,COL18A1,CORO1A,CTGF,EML2,F2,FBN1,FHL1,FN1,IGF1,ITM2B,MMP2,MYOC,PLAT,POSTN,RELN,SERPINF1,SERPINF2,TGFB1,TGFBI,TNC,TNN,TPM1,TPM3,TUBA4A,VTN	32
Cellular Development,Cellular Growth and Proliferation,Nervous System Development and Function,Tissue Development	Growth of neurites	1.67e-11	Increased	3.628	ACTB,ANGPT1,APOE,APP,CAP1,CAPZB,ENPP2,EXT1,F2,FARP2,FN1,HBA1/HBA2,IGF1,LAMA2,LAMA3,LGALS1,MMP2,MMP9,NRP1,PLAT,PLG,PTPRF,PTPRS,RELN,SERPINE1,SERPINE2,SERPINF2,SPTBN1,THBS1,TMOD2,TNC,TNN,VCAN,WNT5A	34
Cardiovascular System Development and Function,Cellular Development,Tissue Development	Differentiation of cardiovascular tissue	7.41e-11	Increased	2.287	ADIPOQ,ANGPT1,CDH5,COL18A1,DCN,F2,FN1,IGF1,IGFBP3,NRP1,PKM,TGFB1,VEGFC,VNN1	14
Embryonic Development,Nervous System Development and Function,Organ Development,Organismal Development,Tissue Development,Visual System Development and Function	Formation of eye	1.65e-10	Increased	2.14	ALDH1A1,ANGPTL3,APOB,APOE,CDH5,CFH,COL18A1,COL2A1,EFEMP1,FMOD,FST,HSPG2,IGF1,LTBP2,LUM,MMP2,NID1,NOTCH3,OGN,PLG,PLTP,PTPRF,PTPRS,SERPINE1,SERPINF1,TGFB2,THBS1,THBS2,TIMP2,TKT,VEGFC	31
Cellular Development,Cellular Growth and Proliferation,Nervous System Development and Function,Tissue Development	Outgrowth of neurons	2.85e-10	Increased	3.414	ANGPT1,APOE,APP,CLU,ENPP2,EXT1,F2,FN1,HBA1/HBA2,IGF1,LAMA2,LAMA3,LGALS1,MMP9,NRP1,PLAT,PLG,PTPRF,PTPRS,RELN,SERPINE1,SERPINE2,SERPINF2,SPTBN1,THBS1,TNC,TNN,VCAN,WNT5A	29
Cardiovascular System Development and Function,Cellular Development,Tissue Development	Differentiation of endothelial cells	8.09e-10	Increased	2.115	ADIPOQ,ANGPT1,CDH5,COL18A1,DCN,F2,FN1,IGF1,IGFBP3,NRP1,PKM,TGFB1,VEGFC	13
Cellular Development,Cellular Growth and Proliferation,Nervous System Development and Function,Tissue Development	Outgrowth of neurites	1.05e-09	Increased	3.414	ANGPT1,APOE,APP,ENPP2,EXT1,F2,FN1,HBA1/HBA2,IGF1,LAMA2,LAMA3,LGALS1,MMP9,NRP1,PLAT,PLG,PTPRF,PTPRS,RELN,SERPINE1,SERPINE2,SERPINF2,SPTBN1,THBS1,TNC,TNN,VCAN,WNT5A	28
Cellular Development,Connective Tissue Development and Function,Tissue Development	Differentiation of bone cells	6.06e-09	Increased	2.3	ADIPOQ,APOE,BGN,C3,FARP2,FBN1,FBN2,FN1,HTRA1,IGF1,IGFBP5,INHBA,LTF,MMP9,MYOC,NRP1,POSTN,PPP1CA,SERPINF1,TF,TGFB1,TGFB2,TNC,TNFRSF11B,TNN,WNT5A	26
Cell-To-Cell Signaling and Interaction,Tissue Development	Adhesion of extracellular matrix	2.91e-14	Decreased	-2.2	ANGPTL3,CTGF,ENPP2,FBLN5,FGA,FGB,FGG,FN1,ITGA2,MYOC,NID1,NID2,POSTN,THBS1,TNN,TNXB,VCAN,VTN	18

## Sheet: Cardiovascular Sys & Dev Fnc
Additional Table S5d. The second most enriched pathway for the physiological development and functions biological category.
Categories	Diseases or Functions Annotation	p-Value	Predicted Activation State	Activation z-score	Molecules	# Molecules
Cardiovascular System Development and Function,Organismal Development	Vasculogenesis	1.03e-29	Increased	2.024	ADAMTS1,ADIPOQ,ANGPT1,ANGPTL2,ANGPTL3,APOA1,APOB,APOE,APOH,APP,C3,C6,CDH13,CDH5,COL18A1,COL4A2,COMP,CTGF,DCN,ECM1,EFEMP2,ENPP2,F2,FBLN1,FBLN5,FERMT3,FN1,GPC1,HABP2,HSPG2,HTRA1,IGF1,IGFBP3,IGFBP4,INHBA,ITGA2,LAMA2,LGALS1,LOXL2,LTBP1,MMP2,MMP9,NOTCH3,NRP1,NRP2,PKM,PLAT,PLG,SERPINC1,SERPIND1,SERPINE1,SERPINF1,SERPINF2,TF,TFPI,TGFB1,TGFB2,TGFBI,THBS1,THBS2,THBS4,TIE1,TIMP1,TIMP2,TKT,TNC,TNN,TUBA4A,VE…	72
Cardiovascular System Development and Function,Cellular Movement	Movement of vascular endothelial cells	5.78e-16	Increased	2.374	ADAMTS1,ADIPOQ,ANGPT1,APOH,CDH13,CDH5,COL18A1,ENPP2,FN1,HSPG2,ITGA2,LGALS1,MMP2,MMP9,NRP1,PKM,PLG,TGFB1,TGFBI,THBS1,THBS2,TIMP1,TIMP2,TNN,VEGFC,VWF	26
Cardiovascular System Development and Function,Cellular Development,Tissue Development	Differentiation of cardiovascular tissue	7.41e-11	Increased	2.287	ADIPOQ,ANGPT1,CDH5,COL18A1,DCN,F2,FN1,IGF1,IGFBP3,NRP1,PKM,TGFB1,VEGFC,VNN1	14
Cardiovascular System Development and Function,Cellular Development,Tissue Development	Differentiation of endothelial cells	8.09e-10	Increased	2.115	ADIPOQ,ANGPT1,CDH5,COL18A1,DCN,F2,FN1,IGF1,IGFBP3,NRP1,PKM,TGFB1,VEGFC	13
Cardiovascular System Development and Function	Development of vasculature	1.82e-32		1.799	ACTA2,ADAMTS1,ADIPOQ,ANGPT1,ANGPTL2,ANGPTL3,APOA1,APOB,APOE,APOH,APP,BMP1,C3,C6,CDH13,CDH5,CFH,CLU,COL18A1,COL4A2,COMP,CTGF,DCN,ECM1,EFEMP2,ENPP2,F11,F2,FBLN1,FBLN5,FBN1,FBN2,FERMT3,FGA,FMOD,FN1,GPC1,HABP2,HSPG2,HTRA1,IGF1,IGFBP3,IGFBP4,INHBA,ITGA2,KLKB1,LAMA2,LGALS1,LOXL2,LPL,LTBP1,LUM,MMP2,MMP9,NID1,NOTCH3,NRP1,NRP2,PKM,PLAT,PLG,RGN,S100A1,SERPINC1,SERPIND1,SERPINE1,SERPINF1,SERPINF2,TF,TFPI,TG…	88
Cardiovascular System Development and Function,Organismal Development	Angiogenesis	1.42e-25		1.73	ADAMTS1,ADIPOQ,ANGPT1,ANGPTL2,ANGPTL3,APOA1,APOB,APOE,APOH,APP,C3,C6,CDH13,CDH5,COL18A1,COL4A2,COMP,CTGF,DCN,ECM1,EFEMP2,ENPP2,F11,F2,FBLN1,FBLN5,FERMT3,FN1,GPC1,HABP2,HSPG2,HTRA1,IGF1,IGFBP3,IGFBP4,INHBA,ITGA2,KLKB1,LAMA2,LGALS1,LOXL2,LTBP1,MMP2,MMP9,NOTCH3,NRP1,NRP2,PKM,PLAT,PLG,SERPINC1,SERPIND1,SERPINE1,SERPINF1,SERPINF2,TF,TFPI,TGFB1,TGFB2,TGFBI,THBS1,THBS2,THBS4,TIE1,TIMP1,TIMP2,TKT,TNC,TNN…	74
Cardiovascular System Development and Function,Tissue Development	Development of endothelial tissue	6.45e-24		-0.634	ADAMTS1,ADIPOQ,ANGPT1,APOA1,APOE,APOH,APP,C3,CDH13,CDH5,COL18A1,COL4A2,COMP,ECM1,ENPP2,F2,FN1,GPC1,HABP2,HSPG2,IGF1,INHBA,ITGA2,LGALS1,LOXL2,MMP2,MMP9,NRP1,NRP2,PKM,PLAT,PLG,SERPINC1,SERPINE1,SERPINF1,TFPI,TGFB1,TGFB2,THBS1,THBS4,TIE1,TIMP2,VEGFC,VTN,WNT5A	45
Cardiovascular System Development and Function,Cellular Development,Cellular Function and Maintenance,Cellular Growth and Proliferation,Organismal Development,Tissue Development	Endothelial cell development	2.4e-23		-0.507	ADAMTS1,ADIPOQ,ANGPT1,APOA1,APOE,APOH,APP,C3,CDH13,CDH5,COL18A1,COL4A2,COMP,ECM1,ENPP2,F2,FN1,GPC1,HABP2,HSPG2,IGF1,INHBA,ITGA2,LGALS1,LOXL2,MMP2,MMP9,NRP1,NRP2,PKM,PLG,SERPINC1,SERPINE1,SERPINF1,TFPI,TGFB1,TGFB2,THBS1,THBS4,TIE1,TIMP2,VEGFC,VTN,WNT5A	44
Cardiovascular System Development and Function	Morphology of cardiovascular system	4.09e-22			ACTA2,ADIPOQ,ANGPT1,APOB,APOE,APP,BMP1,CAPZB,CDH5,CFH,CKM,CLU,COL18A1,COL2A1,CTGF,EFEMP2,ENPP2,F11,F2,FAT4,FBLN1,FBLN5,FBN1,FMOD,FN1,HSPG2,IGF1,IGFBP2,IGFBP4,INHBA,ITGA2,LCAT,LOXL2,LPL,LTBP1,LUM,MMP2,MMP9,NID1,NOTCH3,NRP1,PDE5A,PLAT,POSTN,S100A1,SERPINC1,SERPINE1,SPTBN1,TFPI,TGFB1,TGFB2,THBS1,THBS2,THBS4,TIE1,TIMP1,TIMP2,TKT,TNFRSF11B,TPM1,VTN,VWF	62
Cardiovascular System Development and Function,Cellular Movement	Cell movement of endothelial cells	4.85e-21		1.836	ADAMTS1,ADIPOQ,ANGPT1,ANGPTL3,APOE,APOH,CDH13,CDH5,COL18A1,COL4A2,CTGF,DCN,ENPP2,FN1,GPC1,HSPG2,IGF1,IGFBP3,ITGA2,LGALS1,LOXL2,MMP2,MMP9,NRP1,NRP2,PKM,PLG,SERPINE1,SERPINF1,TFPI,TGFB1,TGFB2,TGFBI,THBS1,THBS2,TIMP1,TIMP2,TNN,VEGFC,VTN,VWF,WNT5A	42
Cardiovascular System Development and Function,Organismal Development	Vascularization of absolute anatomical region	5.09e-21		0.291	ADAMTS1,ADIPOQ,APOE,C3,C6,CDH13,CDH5,COL18A1,CTGF,HTRA1,IGF1,IGFBP3,INHBA,LGALS1,MMP2,MMP9,NRP1,PLAT,PLG,SERPINF1,THBS1,THBS2,TIMP1,TIMP2,VEGFC,WNT5A	26
Cardiovascular System Development and Function	Morphology of vessel	2.93e-20			ACTA2,ADIPOQ,ANGPT1,APOE,APP,BMP1,CDH5,CFH,CLU,EFEMP2,ENPP2,FBLN1,FBLN5,FBN1,FBN2,FMOD,FN1,HSPG2,IGF1,IGFBP4,LPL,LTBP1,LUM,MMP2,MMP9,NID1,NOTCH3,NRP1,SERPINE1,TFPI,TGFB2,THBS1,THBS2,TIE1,TIMP2,TNFRSF11B,VEGFC,VTN	38
Cardiovascular System Development and Function	Morphology of vasculature	7.41e-20			ACTA2,ADIPOQ,ANGPT1,APOE,APP,BMP1,CDH5,CFH,CLU,COL18A1,EFEMP2,ENPP2,FBLN1,FBLN5,FBN1,FMOD,FN1,HSPG2,IGF1,IGFBP4,LOXL2,LPL,LTBP1,LUM,MMP2,MMP9,NID1,NOTCH3,NRP1,RGN,S100A1,SERPINE1,TFPI,TGFB2,THBS1,THBS2,TIE1,TIMP2,TNFRSF11B,VTN	40
Cardiovascular System Development and Function	Neovascularization of organ	1.48e-19		0.467	ADIPOQ,APOE,C3,C6,CDH13,CDH5,COL18A1,CTGF,HTRA1,IGF1,IGFBP3,INHBA,LGALS1,MMP2,MMP9,NRP1,PLAT,PLG,SERPINF1,THBS1,TIMP1,TIMP2,VEGFC	23
Cardiovascular System Development and Function,Organismal Development,Visual System Development and Function	Vascularization of eye	1.48e-19		-0.02	ADAMTS1,ADIPOQ,APOE,C3,C6,CDH13,COL18A1,CTGF,HTRA1,IGF1,IGFBP3,INHBA,LGALS1,MMP2,MMP9,NRP1,PLAT,PLG,SERPINF1,THBS1,TIMP1,TIMP2,VEGFC	23
Cardiovascular System Development and Function	Neovascularization	1.66e-19		0.355	ADIPOQ,APOE,C3,C6,CDH13,CDH5,COL18A1,CTGF,HTRA1,IGF1,IGFBP3,IGFBP5,INHBA,LGALS1,LTF,MMP2,MMP9,NRP1,PLAT,PLG,SERPINF1,TGFB1,THBS1,THBS2,TIMP1,TIMP2,VEGFC	27
Cardiovascular System Development and Function,Organismal Development,Visual System Development and Function	Neovascularization of eye	2.25e-19		0.302	ADIPOQ,APOE,C3,C6,CDH13,COL18A1,CTGF,HTRA1,IGF1,IGFBP3,INHBA,LGALS1,MMP2,MMP9,NRP1,PLAT,PLG,SERPINF1,THBS1,TIMP1,TIMP2,VEGFC	22
Cardiovascular System Development and Function	Vascularization	7.19e-19		0.808	ADAMTS1,ADIPOQ,APOE,C3,C6,CDH13,CDH5,COL18A1,CTGF,HTRA1,IGF1,IGFBP3,IGFBP5,INHBA,LGALS1,LTF,MMP2,MMP9,NRP1,NRP2,PLAT,PLG,SERPINE1,SERPINF1,TGFB1,THBS1,THBS2,TIMP1,TIMP2,VEGFC,WNT5A	31
Cardiovascular System Development and Function,Cellular Movement	Migration of endothelial cells	4.24e-18		1.673	ADAMTS1,ADIPOQ,ANGPT1,ANGPTL3,APOE,APOH,CDH13,CDH5,COL18A1,COL4A2,CTGF,DCN,FN1,GPC1,IGF1,IGFBP3,LGALS1,LOXL2,MMP2,MMP9,NRP1,NRP2,PKM,PLG,SERPINE1,SERPINF1,TFPI,TGFB1,TGFB2,TGFBI,THBS1,TIMP1,TIMP2,TNN,VEGFC,VTN,WNT5A	37
Cardiovascular System Development and Function,Tissue Morphology	Morphology of blood vessel	6.45e-18			ACTA2,ADIPOQ,ANGPT1,APOE,APP,BMP1,CDH5,CFH,CLU,EFEMP2,ENPP2,FBLN1,FBLN5,FBN1,FMOD,FN1,HSPG2,IGF1,IGFBP4,LPL,LTBP1,LUM,MMP2,MMP9,NID1,NOTCH3,NRP1,SERPINE1,TFPI,TGFB2,THBS2,TIMP2,TNFRSF11B,VTN	34
Cardiovascular System Development and Function,Cellular Development,Cellular Function and Maintenance,Cellular Growth and Proliferation,Organismal Development,Tissue Development	Proliferation of endothelial cells	1.29e-17		-1.081	ADAMTS1,ADIPOQ,ANGPT1,APOA1,APOE,APOH,APP,C3,CDH13,COL18A1,COL4A2,ECM1,F2,FN1,GPC1,HABP2,IGF1,INHBA,LGALS1,LOXL2,NRP1,NRP2,PKM,PLG,SERPINC1,SERPINE1,SERPINF1,TFPI,TGFB1,TGFB2,THBS1,THBS4,TIMP2,VEGFC,WNT5A	35
Cardiovascular Disease,Cardiovascular System Development and Function	Abnormal morphology of cardiovascular system	5.77e-15			ACTA2,ADIPOQ,ANGPT1,APOE,BMP1,CDH5,CFH,CKM,CLU,COL18A1,COL2A1,CTGF,EFEMP2,ENPP2,F11,F2,FAT4,FBLN1,FBN1,FMOD,FN1,HSPG2,IGF1,INHBA,LCAT,LOXL2,LPL,LTBP1,LUM,MMP2,MMP9,NID1,NOTCH3,NRP1,PDE5A,PLAT,POSTN,SERPINC1,SERPINE1,SPTBN1,TGFB1,TGFB2,THBS1,THBS2,TIE1,TIMP1,TNFRSF11B,TPM1	48
Cardiovascular System Development and Function,Cell-To-Cell Signaling and Interaction	Interaction of endothelial cells	5.93e-15		1.017	ANGPT1,ANGPTL3,APP,BGN,C3,CDH5,COL18A1,DCN,F10,F11,F2,F5,FBLN5,FERMT3,FN1,GPC1,ITGA2,NRP1,PLG,SERPINE1,TGFB1,TGFBI,THBS1,VTN,VWF	25
Cardiovascular System Development and Function,Tissue Morphology	Permeability of vascular system	9.35e-15		0.206	ACTA2,ANGPT1,APOE,APP,C3,C4A/C4B,CDH5,COL18A1,F2,LAMA2,MMP2,MMP9,PLAT,PLG,SERPINC1,SERPINE1,SERPINF1,TGFBI,THBS1,TIMP1,TIMP2,VEGFC,VWF	23
Cardiovascular System Development and Function,Cell-To-Cell Signaling and Interaction	Binding of endothelial cells	2.79e-14		0.741	ANGPT1,ANGPTL3,APP,BGN,C3,COL18A1,DCN,F10,F11,F2,F5,FBLN5,FERMT3,FN1,GPC1,ITGA2,NRP1,PLG,SERPINE1,TGFB1,TGFBI,THBS1,VTN,VWF	24
Cardiovascular Disease,Cardiovascular System Development and Function,Organismal Injury and Abnormalities	Abnormal morphology of vasculature	1.2e-13			ACTA2,APOE,BMP1,CDH5,CFH,CLU,COL18A1,EFEMP2,ENPP2,FBLN1,FBN1,FMOD,FN1,HSPG2,IGF1,LOXL2,LPL,LTBP1,LUM,MMP2,NID1,NOTCH3,NRP1,RGN,S100A1,TGFB2,THBS1,THBS2,TIE1,TNFRSF11B	30
Cardiovascular System Development and Function,Organ Morphology,Organismal Development	Morphology of heart	3.14e-13			ADIPOQ,ANGPT1,APOB,APOE,CAPZB,CDH5,CKM,CLU,COL18A1,COL2A1,CTGF,EFEMP2,F11,F2,FAT4,FMOD,FN1,HSPG2,IGF1,IGFBP2,INHBA,ITGA2,LCAT,LOXL2,LTBP1,LUM,MMP2,MMP9,PDE5A,PLAT,POSTN,S100A1,SERPINC1,SERPINE1,SPTBN1,TGFB1,TGFB2,THBS1,THBS4,TIE1,TIMP1,TKT,TPM1	43
Cardiovascular System Development and Function,Organismal Development	Growth of blood vessel	5.18e-13		1.972	ADIPOQ,COL18A1,CTGF,F2,FN1,IGF1,LGALS1,NRP1,PLG,SERPINE1,SERPINF1,TF,TGFB1,TIMP1,TIMP2,VEGFC	16
Cardiovascular System Development and Function,Tissue Morphology	Permeability of vasculature	6.87e-13		-0.771	ACTA2,ANGPT1,APOE,C3,C4A/C4B,CDH5,COL18A1,F2,MMP9,PLAT,PLG,SERPINC1,SERPINF1,THBS1,TIMP1,TIMP2,VEGFC,VWF	18
Cardiovascular System Development and Function,Cellular Movement	Migration of vascular endothelial cells	2.55e-12		1.945	ADAMTS1,ADIPOQ,ANGPT1,APOH,CDH13,CDH5,COL18A1,FN1,LGALS1,MMP2,MMP9,NRP1,PKM,PLG,TGFB1,TGFBI,THBS1,TIMP1,TIMP2,TNN,VEGFC	21
Cardiovascular System Development and Function,Embryonic Development,Organismal Development,Tissue Development	Angiogenesis of extraembryonic tissue	4.85e-12		1.148	ADAMTS1,ANGPT1,COL18A1,ECM1,FN1,MMP2,NRP1,NRP2,PKM,SERPINE1,THBS1	11
Cardiovascular System Development and Function,Organismal Development	Formation of blood vessel	6.29e-12		0.194	ADAMTS1,ANGPT1,APOA1,APOE,APP,CDH5,COL4A2,CTGF,ENPP2,FN1,LTBP1,MMP9,NRP1,PLG,SERPINE1,SERPINF1,TGFB1,TGFB2,TIMP2,TUBA4A	20
Cardiovascular Disease,Cardiovascular System Development and Function,Organismal Injury and Abnormalities,Tissue Morphology	Abnormal morphology of blood vessel	9.87e-12			ACTA2,APOE,BMP1,CDH5,CFH,CLU,EFEMP2,ENPP2,FBLN1,FBN1,FMOD,FN1,HSPG2,IGF1,LPL,LTBP1,LUM,MMP2,NID1,NOTCH3,NRP1,TGFB2,THBS2,TNFRSF11B	24
Cardiovascular System Development and Function,Embryonic Development,Organismal Development,Tissue Development	Angiogenesis of chorioallantoic membrane	1.19e-11		0.429	ADAMTS1,ANGPT1,COL18A1,ECM1,FN1,MMP2,NRP1,PKM,SERPINE1,THBS1	10
Cardiovascular System Development and Function	Morphology of vessel component	4.38e-11			ADIPOQ,APOE,EFEMP2,FBLN5,FBN1,FBN2,FN1,IGF1,LTBP1,MMP2,NOTCH3,TFPI,TGFB2	13
Cardiovascular System Development and Function,Ophthalmic Disease,Organismal Development,Organismal Injury and Abnormalities,Visual System Development and Function	Neovascularization of choroid	1.55e-10		1.048	APOE,C3,C6,COL18A1,HTRA1,MMP2,MMP9,PLAT,PLG,TIMP1,TIMP2	11
Cardiovascular System Development and Function,Cellular Development,Cellular Growth and Proliferation	Proliferation of endothelial cell lines	1.65e-10		-0.762	ADAMTS1,ANGPT1,APOH,CDH13,CDH5,COL18A1,IGF1,MMP2,PLG,SERPIND1,TGFB1,THBS1,THBS2,VEGFC	14
Cardiovascular System Development and Function,Cell-To-Cell Signaling and Interaction	Binding of vascular endothelial cells	2.56e-10		0.524	ANGPT1,APP,BGN,DCN,F10,F11,F2,FERMT3,FN1,GPC1,PLG,TGFB1,TGFBI,THBS1,VTN,VWF	16
Cardiovascular System Development and Function,Cellular Development,Cellular Growth and Proliferation,Organ Development,Skeletal and Muscular System Development and Function,Tissue Development	Proliferation of vascular smooth muscle cells	5.46e-10		1.052	ADIPOQ,APOE,F2,FBLN5,FHL1,HABP2,IGF1,IGFBP2,IGFBP4,IGFBP5,MMP9,NOTCH3,POSTN,PTPRF,SERPINE1,TFPI,TGFB1	17
Cardiovascular Disease,Cardiovascular System Development and Function,Organ Morphology,Organismal Development,Organismal Injury and Abnormalities	Abnormal morphology of heart	1.15e-09			ADIPOQ,ANGPT1,APOE,CDH5,CKM,CLU,COL18A1,COL2A1,CTGF,F11,F2,FAT4,FMOD,FN1,HSPG2,IGF1,INHBA,LCAT,LOXL2,LTBP1,LUM,MMP2,MMP9,PDE5A,PLAT,POSTN,SERPINC1,SERPINE1,SPTBN1,TGFB1,TGFB2,THBS1,TIE1,TIMP1,TPM1	35
Cardiovascular System Development and Function,Ophthalmic Disease,Organismal Development,Organismal Injury and Abnormalities,Visual System Development and Function	Retinal neovascularization	1.33e-09		-1.258	ADIPOQ,C3,CDH13,COL18A1,CTGF,IGF1,IGFBP3,NRP1,PLG,SERPINF1	10
Cardiovascular System Development and Function,Cell Morphology	Branching of vasculature	1.45e-09		0.814	ADAMTS1,ANGPT1,APP,HSPG2,HTRA1,IGF1,IGFBP4,NRP1,TGFB1,TIE1,VEGFC	11
Cardiovascular System Development and Function,Organismal Development,Visual System Development and Function	Vascularization of cornea	3.11e-09		-0.726	ADAMTS1,COL18A1,INHBA,LGALS1,MMP9,PLG,SERPINF1,THBS1,VEGFC	9
Cardiovascular System Development and Function,Tissue Morphology	Morphology of aorta	3.21e-09			ACTA2,APOE,BMP1,EFEMP2,FBN1,IGFBP4,LTBP1,MMP2,NRP1,TGFB2,TNFRSF11B	11
Cardiovascular System Development and Function,Cellular Growth and Proliferation,Connective Tissue Development and Function,Organismal Development,Tissue Development	Proliferation of pericytes	4.18e-09		1.154	ADIPOQ,CTGF,F2,FN1,IGF1,LGALS1,TF,TGFB1,TIMP1,TIMP2	10
Cardiovascular System Development and Function,Cell-To-Cell Signaling and Interaction	Attachment of endothelial cells	5.02e-09		1.941	ANGPT1,DCN,FBLN5,FBN1,FN1,ITGA2,PKM	7
