# Supplementary material for: A comprehensive proteomics profiling identifies NRP1 as a novel identity marker of human bone marrow mesenchymal stromal cell-derived small extracellular vesicles
Source: Stem Cell Res Ther. 2019 Dec 18;10:401. doi: 10.1186/s13287-019-1516-2 (PMC6921509; doi:10.1186/s13287-019-1516-2)
Supplement: Supplementary file 9 — Additional file 9: Table S6. Peptide groups for Neuropilin-1 (accession Q68DN3) detailing the 11 peptides identified with the SequestHT algorithm in Proteome Discoverer 2.2. [file 13287_2019_1516_MOESM9_ESM.xlsx]

## Sheet: NRP1 PeptideGroups
Additional Table S6. Peptide groups for Neuropilin-1 (accession Q68DN3) detailing the 11 peptides identified with the SequestHT algorithm in Proteome Discoverer 2.2.
Annotated Sequence	Positions in Protein	# PSMs	m/z [Da] (by Search Engine)	Theo. MH+ [Da]	ΔM [ppm] (by Search Engine)	RT [min] (by Search Engine)	Modifications
[K].CEWLIQAPDPYQR.[I]	[54-66]	2	635.656	1904.95	0.74	67.0024	1×Carbamidomethyl [C1]; 1×TMT6plex [N-Term]
[R].IMINFNPHFDLEDR.[D]	[67-80]	3	664.007	1990.01	0.91	78.9684	1×TMT6plex [N-Term]
[K].FVSDYETHGAGFSIR.[Y]	[123-137]	1	638.991	1914.95	1.5	47.9053	1×TMT6plex [N-Term]
[K].YPNSLECTYIVFAPK.[M]	[167-181]	1	754.075	2260.21	0.25	84.3691	1×Carbamidomethyl [C7]; 1×TMT6plex [K15]; 1×TMT6plex [N-Term]
[R].LEIWDGFPDVGPHIGR.[Y]	[211-226]	2	679.697	2037.08	0.96	89.3393	1×TMT6plex [N-Term]
[R].EWIQVDLGLLR.[F]	[324-334]	2	785.962	1570.92	0.31	100.936	1×TMT6plex [N-Term]
[R].FVTAVGTQGAISK.[E]	[335-347]	1	579.681	1737.03	-1.22	54.1076	1×TMT6plex [K13]; 1×TMT6plex [N-Term]
[R].FEVYGCK.[I]	[419-425]	2	680.871	1360.73	0.51	33.7467	1×Carbamidomethyl [C6]; 1×TMT6plex [K7]; 1×TMT6plex [N-Term]
[K].SFEGNNNYDTPELR.[T]	[539-552]	2	942.95	1884.89	-0.31	35.0323	1×TMT6plex [N-Term]
[K].TGPIQDHTGDGNFIYSQADENQK.[G]	[680-702]	1	998.493	2993.46	0.51	39.2679	1×TMT6plex [K23]; 1×TMT6plex [N-Term]
[R].YQKPEEYDQLVWMAIGHQGDHWK.[E]	[742-764]	2	709.971	3545.82	0.62	81.4341	2×TMT6plex [K3; K23]; 1×TMT6plex [N-Term]
